# Supplementary material for: Longitudinal clonal tracking in humanized mice reveals sustained polyclonal repopulation of gene-modified human-HSPC despite vector integration bias
Source: Stem Cell Res Ther. 2021 Oct 7;12:528. doi: 10.1186/s13287-021-02601-5 (PMC8499514; doi:10.1186/s13287-021-02601-5)
Supplement: Supplementary file 1 — Additional file 1. Supplementary data. [file 13287_2021_2601_MOESM1_ESM.xlsx]

## Sheet: m860
CHROMO	STRAND	SITE	LTR index	Unamplified R2	Unamplified R1	Unamplified R3	81000_R1	81000_R2	27000_R1	27000_R2	9000_R1	9000_R2	3000_R1	3000_R2	1000_R1	1000_R2
chr1	-	150224993	H1	897	259	169	548	65	415	271	585	206	53	80	374	44
chr1	-	150835989	H1	3428	2437	4135	5254	1576	8900	5798	4549	4786	6655	6894	1570	4393
chr1	-	150838909	H1	0	3	2	2	0	0	0	5	0	9	0	0	0
chr1	-	163170651	H1	5	0	0	17	0	0	12	0	0	2	2	0	2
chr1	-	1840182	H1	0	0	2	0	0	0	0	0	0	0	0	0	0
chr1	-	19623162	H1	24	19	158	17	5	52	11	19	118	68	8	7	47
chr1	-	197313210	H1	0	0	0	0	0	36	0	0	0	0	0	0	0
chr1	-	21076375	H1	0	0	7	3	0	27	0	0	0	0	0	0	0
chr1	-	28072952	H1	3441	1614	2225	2898	692	4341	3480	3507	3408	2217	762	8973	4905
chr1	-	28460128	H1	0	0	12	0	0	3	17	0	6	34	16	0	2
chr1	-	28945797	H1	3	7	99	0	2	0	3	8	13	27	0	2	2
chr1	-	31020288	H1	20	0	0	17	0	23	39	28	9	38	6	4	38
chr1	-	42700209	H1	1354	350	608	2494	478	4071	1978	2378	2138	637	1363	4178	303
chr1	-	8578378	H1	118	12	3	3	0	45	5	18	4	8	25	2	3
chr1	-	89212979	H1	0	0	0	8	0	0	0	32	0	0	0	0	0
chr1	-	114978596	WT	8	0	0	6	0	0	0	0	0	0	0	0	7
chr1	-	15903309	WT	6	0	28	11	0	5	17	11	29	3	0	0	0
chr1	-	199188558	WT	0	0	8	0	0	0	0	0	22	0	0	0	0
chr1	-	231572456	WT	3	0	4	2	0	428	17	3	4	5	6	3	2
chr1	-	45920697	WT	11	4	11	10	4	41	9	2	31	0	2	2	0
chr1	+	10556879	H1	150	251	305	218	48	392	366	196	477	480	280	34	268
chr1	+	1377755	H1	200	151	85	88	57	130	124	100	207	44	32	349	30
chr1	+	150650971	H1	81	18	96	16	5	20	29	4	16	4	4	18	15
chr1	+	151634865	H1	1761	645	1449	2414	501	3154	2302	1303	2131	3313	381	330	1973
chr1	+	15911100	H1	0	0	2	0	0	5	0	0	10	0	22	3	2
chr1	+	176122828	H1	64	61	149	79	42	121	127	138	67	43	73	17	344
chr1	+	180078979	H1	0	7	1	10	0	0	166	0	0	3	4	2	3
chr1	+	221567781	H1	16	23	3	3	0	31	13	3	3	2	0	5	0
chr1	+	227108034	H1	9	2	18	15	22	149	16	8	4	5	2	3	9
chr1	+	24437799	H1	37	24	185	12	10	28	28	24	60	5	10	11	6
chr1	+	24787781	H1	56	130	151	19	21	38	62	76	86	27	42	139	18
chr1	+	27481834	H1	25	6	10	4	0	15	3	4	2	3	14	2	2
chr1	+	35326606	H1	13	26	43	34	10	3	15	28	5	35	33	8	6
chr1	+	37891413	H1	3	0	7	2	2	18	25	19	29	2	8	5	2
chr1	+	40200116	H1	833	459	1220	1515	485	2953	2064	1926	2444	571	3938	4555	982
chr1	+	46644035	H1	0	0	7	0	0	0	0	7	0	0	0	6	0
chr1	+	88177285	H1	0	0	17	0	0	0	0	0	0	0	0	0	0
chr1	+	1338077	WT	0	0	18	0	0	2	0	0	0	0	0	0	0
chr1	+	1392728	WT	13	0	16	13	0	0	0	0	0	0	7	23	16
chr1	+	154613631	WT	5	0	0	7	0	0	3	0	0	0	0	33	0
chr1	+	154931623	WT	0	0	3	0	0	0	0	0	0	0	0	9	0
chr1	+	15877652	WT	0	0	26	0	0	0	0	0	0	0	0	0	0
chr1	+	167993299	WT	23	2	41	33	6	39	4	4	4	0	2	2	0
chr1	+	207308978	WT	0	0	0	0	0	4	7	0	5	2	217	4	7
chr1	+	207355084	WT	0	0	10	0	0	0	0	0	0	0	0	6	0
chr1	+	26240797	WT	0	5	0	0	0	109	0	6	0	0	0	17	2
chr1	+	39379620	WT	6	0	0	4	0	0	0	0	0	0	0	0	8
chr1	+	93112872	WT	1227	920	1982	787	202	1921	776	812	851	1164	1281	255	2485
chr10	-	102303376	H1	93	6	38	72	9	292	80	79	84	171	29	581	32
chr10	-	103185326	H1	0	0	0	3	0	14	0	2	0	0	0	0	0
chr10	-	107716037	H1	228	105	120	144	35	111	236	122	37	389	18	22	18
chr10	-	68027238	H1	2	8	17	11	0	22	8	9	6	7	0	61	0
chr10	-	95715089	H1	398	202	396	266	43	217	290	149	255	164	593	37	65
chr10	-	6146792	WT	0	0	9	0	0	0	0	0	0	0	0	0	0
chr10	-	68520271	WT	132	111	220	327	105	378	221	376	327	173	212	1498	51
chr10	-	68911961	WT	6	6	4	0	2	2	0	0	0	0	0	2	0
chr10	+	29625346	H1	260	61	492	211	118	443	200	410	191	149	968	1256	429
chr10	+	5724961	H1	43	0	7	3	2	0	0	0	3	11	0	0	0
chr10	+	63219374	H1	3	25	4	4	0	11	13	18	12	3	16	51	5
chr10	+	74100116	H1	54	46	55	17	5	24	51	6	22	15	13	3	3
chr10	+	90605005	H1	55	10	19	38	7	93	64	101	75	130	132	101	75
chr10	+	92935135	H1	23	37	67	5	5	45	36	23	7	20	11	81	7
chr10	+	101932571	WT	0	0	0	2	2	13	6	25	4	2	2	0	0
chr10	+	121909037	WT	113	46	128	174	36	328	113	63	173	617	698	52	287
chr10	+	72930931	WT	0	6	0	18	2	0	0	0	80	0	0	2	3
chr11	-	106877562	H1	0	0	0	0	0	0	0	0	0	0	0	0	23
chr11	-	110127919	H1	29	5	34	28	18	48	45	41	33	19	51	14	15
chr11	-	111649607	H1	0	0	0	0	0	138	4	0	0	2	0	3	0
chr11	-	119241629	H1	1574	789	2054	1414	301	2204	1597	1428	1565	1476	1085	291	2450
chr11	-	120414274	H1	7	0	0	3	0	0	0	0	4	2	2	0	0
chr11	-	34946144	H1	468	362	688	1603	404	3265	2498	1769	1704	3056	2391	548	368
chr11	-	38218454	H1	0	0	0	0	0	41	0	0	0	0	0	0	0
chr11	-	64196757	H1	45	42	250	51	5	17	72	57	10	48	17	7	70
chr11	-	66108361	H1	142	69	178	117	15	168	121	185	133	144	210	1092	521
chr11	-	66171731	H1	0	0	0	4	3	0	0	0	2	12	0	3	0
chr11	-	67293108	H1	0	9	2	0	0	0	0	0	0	0	0	6	0
chr11	-	87114951	H1	5976	3491	5017	9987	2443	19552	9661	8548	9853	12649	10452	12505	6926
chr11	-	87308031	H1	0	0	0	0	0	20	0	0	0	0	0	0	0
chr11	-	31601973	WT	0	0	9	0	0	0	0	0	0	12	0	0	3
chr11	-	67220308	WT	147	10	334	7	3	49	48	57	33	7	50	39	16
chr11	+	117851870	H1	232	77	174	73	26	119	172	99	175	144	64	34	124
chr11	+	11859377	H1	217	201	463	221	80	759	352	190	378	185	59	42	228
chr11	+	26992314	H1	265	261	124	94	67	295	181	235	192	133	89	27	175
chr11	+	66195214	H1	34	10	2	7	0	2	0	4	5	3	17	48	0
chr11	+	20044919	WT	5	0	0	2	0	0	0	0	2	0	0	0	6
chr11	+	33354453	WT	6	0	73	10	0	2	3	0	0	0	32	81	12
chr11	+	46090450	WT	10	4	10	13	2	27	161	3	33	89	8	5	70
chr11	+	60916584	WT	16	0	2	12	0	0	0	0	0	0	0	7	13
chr11	+	61993198	WT	0	0	0	0	0	50	8	0	0	0	0	0	0
chr11	+	63721760	WT	11	0	0	7	0	0	0	0	0	0	0	0	9
chr11	+	68831632	WT	58	11	42	9	12	57	25	16	23	35	20	29	5
chr12	-	28267368	H1	0	0	0	18	0	0	0	0	0	0	0	0	0
chr12	-	49462884	H1	12	0	75	32	2	17	8	2	29	7	3	30	3
chr12	-	50669685	H1	799	461	1324	538	108	1148	587	598	725	538	600	164	2186
chr12	-	50819512	H1	0	0	0	0	0	22	0	21	0	0	0	0	0
chr12	-	53604084	H1	129	27	211	48	0	117	62	64	160	38	22	110	177
chr12	-	54297171	H1	43	65	6	28	0	30	14	4	45	9	68	0	2
chr12	-	59718965	H1	2	0	2	7	0	118	3	2	0	0	0	3	0
chr12	-	6997817	H1	11	4	140	17	0	0	0	3	0	0	5	0	0
chr12	-	818837	H1	180	79	215	172	53	1469	649	191	369	61	74	54	1485
chr12	-	49377588	WT	496	286	1242	842	175	1398	1293	1481	1215	1919	1037	3638	186
chr12	-	726786	WT	18	21	21	56	8	109	81	33	98	45	25	11	4
chr12	+	1080822	H1	11	0	0	2	3	17	3	3	0	20	2	4	3
chr12	+	122048382	H1	0	0	7	9	2	0	0	0	6	2	0	0	0
chr12	+	124914129	H1	0	0	0	0	0	0	0	2	26	14	3	88	8
chr12	+	49013328	H1	238	59	251	142	15	67	115	121	174	27	174	21	186
chr12	+	50187135	H1	9	14	18	9	0	0	6	6	7	5	5	98	0
chr12	+	50589424	H1	5	19	37	11	0	22	7	0	7	0	2	17	2
chr12	+	64500728	H1	8	0	60	2	0	0	13	0	0	0	0	1	0
chr12	+	7053640	H1	173	32	213	24	7	30	32	40	10	31	12	12	4
chr12	+	793512	H1	4	0	7	6	0	15	17	5	4	66	7	0	4
chr12	+	79798486	H1	9	13	14	46	0	26	24	7	16	22	45	52	3
chr12	+	93691431	H1	180	234	332	149	107	497	442	269	357	437	176	694	337
chr12	+	93691490	H1	1	5	6	0	1	8	6	3	5	8	2	15	3
chr12	+	93756165	H1	260	179	564	141	52	382	242	161	163	251	86	152	157
chr12	+	10053985	WT	432	391	797	314	137	608	325	265	362	403	253	306	463
chr12	+	123069280	WT	99	0	0	23	0	3	113	0	35	0	0	0	0
chr12	+	132653420	WT	0	0	19	13	0	0	0	0	0	0	0	0	0
chr13	-	75080923	WT	0	0	16	0	0	0	0	0	0	0	0	0	0
chr13	-	84984881	WT	2	4	0	4	0	16	13	0	8	5	151	3	3
chr13	+	50591710	H1	198	10	241	98	25	116	78	91	122	341	21	19	18
chr13	+	60519950	H1	66	56	146	16	4	51	19	12	12	4	10	3	6
chr13	+	67540118	H1	62	44	85	186	81	436	116	33	193	65	192	27	47
chr13	+	28220807	WT	44	41	109	188	47	235	224	75	191	24	18	22	29
chr13	+	47965653	WT	2	8	20	13	2	20	2	42	20	2	2	0	2
chr13	+	48377000	WT	246	308	629	731	198	1819	935	1121	1050	107	1202	191	89
chr14	-	35099521	H1	1	0	4	2	0	0	0	4	0	0	0	0	0
chr14	-	35753966	H1	0	0	0	0	0	7	2	0	14	0	0	0	0
chr14	-	68139363	H1	0	0	0	24	2	0	34	0	2	0	0	0	3
chr14	-	75669665	H1	44	9	5	4	2	14	4	15	11	3	2	88	4
chr14	-	101820802	WT	0	0	0	0	0	0	0	0	0	3	14	0	0
chr14	-	46282110	WT	5	0	0	0	0	10	0	0	0	0	0	0	0
chr14	+	105014014	H1	22	0	0	0	0	3	0	38	19	19	0	0	2
chr14	+	58209884	H1	2	0	0	0	2	0	20	0	0	0	0	0	0
chr14	+	102800503	WT	0	12	7	2	0	3	4	0	0	0	0	0	0
chr14	+	23316847	WT	0	0	0	0	0	0	0	0	0	20	0	0	0
chr14	+	50175519	WT	0	0	20	3	0	0	0	0	27	0	0	0	0
chr14	+	56591822	WT	0	0	3	0	0	0	0	0	0	0	8	8	0
chr14	+	60979072	WT	0	0	0	0	0	0	0	0	0	0	0	0	0
chr14	+	71016699	WT	7	0	0	8	0	0	0	0	0	0	0	0	8
chr15	-	34306724	H1	465	221	357	1307	314	1917	1335	1457	1780	1038	3580	201	2630
chr15	-	42859304	H1	15	39	22	76	10	121	76	44	128	291	24	68	332
chr15	-	61917171	H1	4	34	28	54	17	324	126	29	222	1550	23	16	40
chr15	-	63656303	H1	1359	644	1957	2120	359	4197	1798	2954	2209	243	535	233	286
chr15	-	77205445	H1	0	0	82	0	0	7	0	0	0	0	0	83	0
chr15	-	78896840	H1	0	0	0	0	0	0	0	0	0	0	0	0	0
chr15	-	63803365	WT	290	341	810	1088	165	2005	1321	711	1052	497	334	119	114
chr15	-	72254320	WT	2	0	0	0	0	9	31	0	0	0	0	0	0
chr15	-	85550423	WT	2903	1426	3684	4059	904	8954	5242	4134	4922	10038	3879	10890	1500
chr15	-	98784844	WT	0	0	41	11	0	4	13	0	5	0	0	3	0
chr16	-	11708095	H1	35	10	144	49	8	85	3	26	31	18	15	19	8
chr16	-	1502634	H1	0	0	0	0	0	0	0	0	0	22	0	0	0
chr16	-	223403	H1	0	0	0	0	0	0	0	0	0	0	0	0	0
chr16	-	2261204	H1	43	68	74	69	5	69	51	119	21	3	159	8	10
chr16	-	601231	H1	24	34	32	27	5	142	77	41	6	7	10	180	11
chr16	-	89410614	H1	0	0	0	0	0	5	4	70	0	0	0	0	0
chr16	-	89781203	H1	215	40	69	7	0	100	11	49	11	90	10	10	18
chr16	-	47690304	WT	9	12	104	40	0	25	52	8	8	21	6	56	7
chr16	-	67068963	WT	2	7	10	0	3	0	0	11	0	0	5	3	0
chr16	-	69437734	WT	34	0	0	2	0	17	22	16	0	20	19	0	13
chr16	+	14133413	H1	49	43	146	111	23	159	109	20	84	123	12	20	11
chr16	+	1546855	H1	48	12	14	2	8	17	0	18	19	4	0	5	0
chr16	+	23896127	H1	19	28	7	7	0	2	7	6	7	0	0	0	2
chr16	+	89655954	H1	0	0	0	39	0	0	0	0	9	0	0	0	0
chr16	+	89977595	H1	46	43	130	64	18	205	46	55	24	16	12	12	5
chr16	+	10969839	WT	4	0	0	4	0	0	0	0	20	0	0	2	4
chr16	+	11573323	WT	1064	947	2079	1752	789	3120	2368	1764	2575	3377	1883	3522	7401
chr16	+	89797394	WT	15	14	7	18	17	94	67	56	8	121	5	9	8
chr17	-	10168755	H1	0	0	4	0	0	0	0	2	3	2	0	0	7
chr17	-	10168896	H1	10	0	57	8	0	12	17	3	3	0	12	1	50
chr17	-	16165247	H1	0	2	5	2	0	23	5	9	0	0	2	34	0
chr17	-	16174758	H1	193	97	272	187	41	479	263	294	342	18	52	37	40
chr17	-	29264356	H1	0	4	0	0	0	8	0	4	0	0	6	0	0
chr17	-	42011051	H1	102	0	33	2	0	5	4	15	0	2	13	2	0
chr17	-	42363399	H1	113	8	41	20	2	69	13	12	21	9	9	13	0
chr17	-	4306269	H1	0	3	11	4	0	0	0	0	2	0	0	0	0
chr17	-	43201786	H1	0	6	8	0	3	0	4	36	0	0	0	12	2
chr17	-	4332311	H1	16	6	2	18	0	0	0	4	5	0	0	0	0
chr17	-	47396264	H1	29	0	4	16	0	26	0	0	50	0	2	0	2
chr17	-	55037563	H1	2	43	2	0	0	5	8	0	4	31	4	0	0
chr17	-	61760432	H1	9	0	0	2	0	25	3	0	0	31	4	0	0
chr17	-	64594181	H1	2083	852	1630	970	149	2104	1236	1407	1574	646	225	179	2472
chr17	-	67839164	H1	21	0	0	0	0	6	0	0	0	0	0	0	0
chr17	-	75973181	H1	38	19	36	8	0	79	0	4	0	54	0	5	0
chr17	-	77976323	H1	31	10	37	21	2	30	14	4	3	16	5	4	0
chr17	-	78001341	H1	164	100	198	89	27	77	264	36	111	52	8	8	5
chr17	-	81602402	H1	791	257	872	934	124	1711	877	1215	705	153	839	562	135
chr17	-	83000395	H1	76	0	0	6	0	0	0	0	0	3	0	69	0
chr17	-	37177210	WT	3	0	21	0	0	4	2	4	0	2	3	56	0
chr17	-	43206637	WT	0	0	6	0	0	37	2	10	12	0	0	63	0
chr17	-	4321259	WT	15	0	0	20	0	0	0	0	0	0	0	0	19
chr17	-	44151050	WT	113	15	22	108	7	7	66	44	3	0	0	29	124
chr17	-	5344546	WT	0	0	0	0	0	91	3	38	8	0	0	2	2
chr17	-	59831331	WT	28	43	288	14	19	17	28	100	44	104	16	200	46
chr17	-	64547860	WT	43	0	35	4	9	0	11	0	0	0	0	0	0
chr17	-	75795041	WT	0	30	2	0	0	0	3	0	0	0	0	0	0
chr17	-	7674354	WT	2	0	0	109	9	77	0	2	0	2	3	2	7
chr17	-	7700975	WT	0	0	0	0	0	0	0	0	0	0	0	0	0
chr17	-	82208353	WT	0	62	66	0	0	0	0	0	0	10	0	2	0
chr17	+	17259917	H1	0	0	0	0	0	0	5	0	0	0	0	0	0
chr17	+	2165058	H1	4	0	3	12	0	0	0	0	0	2	0	0	0
chr17	+	29478646	H1	19	26	13	9	0	7	3	9	8	9	4	21	2
chr17	+	30001785	H1	4726	1587	2778	4901	1259	7725	5471	4645	4395	7134	4924	782	9906
chr17	+	30526779	H1	3	0	6	3	2	0	2	3	4	2	0	2	8
chr17	+	30604978	H1	6	0	12	11	0	14	4	27	0	0	2	15	10
chr17	+	31999427	H1	0	2	3	8	0	2	9	2	0	0	5	2	4
chr17	+	35409953	H1	30	53	8	133	4	141	220	165	617	26	13	26	23
chr17	+	37556535	H1	16	0	46	0	0	7	0	2	0	3	2	0	0
chr17	+	38356106	H1	11	7	49	2	2	8	3	0	0	0	0	0	0
chr17	+	39020630	H1	582	378	509	518	190	728	545	510	512	1001	598	195	70
chr17	+	39285174	H1	111	60	106	125	47	159	135	146	232	276	620	45	458
chr17	+	44403682	H1	7	12	11	7	9	20	11	11	6	5	19	6	2
chr17	+	44676583	H1	3	3	0	8	0	30	2	2	2	3	0	0	0
chr17	+	49319184	H1	2	25	3	8	0	11	19	2	0	0	2	5	0
chr17	+	5265181	H1	0	0	132	0	0	59	2	0	2	0	0	0	0
chr17	+	59818728	H1	10	1	20	2	3	9	0	3	0	0	0	1	0
chr17	+	60366346	H1	67	27	81	23	13	21	28	9	16	10	11	22	6
chr17	+	63292092	H1	543	254	291	861	202	1010	943	693	507	57	77	274	79
chr17	+	80704574	H1	27	4	11	33	3	7	5	35	35	0	7	6	9
chr17	+	81595301	H1	47	16	245	64	7	19	26	14	44	40	46	60	10
chr17	+	82865682	H1	35	13	64	0	0	2	8	0	8	0	14	0	0
chr17	+	36539598	WT	33	27	88	11	4	80	17	10	7	4	18	25	5
chr17	+	3823005	WT	37	0	6	2	9	3	2	7	29	3	0	2	2
chr17	+	4126889	WT	0	0	3	7	0	0	15	3	0	0	0	0	0
chr17	+	43178434	WT	3	0	169	0	0	3	11	38	10	4	3	71	0
chr17	+	48855760	WT	0	0	0	0	0	23	0	0	0	0	0	0	0
chr18	-	56766171	H1	30	10	8	17	0	103	31	9	25	4	2	12	0
chr18	+	34694698	H1	6	4	4	9	5	23	16	60	5	2	0	3	5
chr18	+	38477667	H1	0	0	2	0	0	0	5	3	25	2	0	0	0
chr18	+	2022039	WT	0	0	2	0	0	0	0	0	0	0	0	0	0
chr18	+	71088	WT	0	0	0	0	0	0	0	0	0	0	0	0	0
chr18	+	9562458	WT	282	129	466	200	105	318	285	226	224	99	189	152	62
chr19	-	1098367	H1	0	0	2	0	0	4	25	0	2	8	25	0	0
chr19	-	1183981	H1	0	0	0	0	0	12	0	68	0	0	0	0	0
chr19	-	1255928	H1	86	170	240	20	4	18	128	7	15	4	3	10	46
chr19	-	18599718	H1	459	122	207	235	71	394	259	412	104	238	214	33	47
chr19	-	35201800	H1	179	61	102	88	12	262	86	50	17	56	43	40	48
chr19	-	35893151	H1	0	0	0	16	0	0	0	0	0	0	0	0	0
chr19	-	41247341	H1	2	10	7	6	0	0	0	9	0	2	0	0	0
chr19	-	4414328	H1	0	16	4	0	8	0	22	0	0	0	0	0	2
chr19	-	49315699	H1	4	0	0	0	0	0	5	0	0	0	0	0	0
chr19	-	49915724	H1	24	0	4	9	0	3	0	10	14	0	5	0	3
chr19	-	51254457	H1	2528	2156	2159	2224	1121	5432	1900	1263	3116	1870	2496	1226	1287
chr19	-	52083766	H1	222	119	379	645	132	1241	642	943	422	1567	185	79	74
chr19	-	52894126	H1	0	0	0	10	0	0	2	0	2	0	13	0	0
chr19	-	55609394	H1	44	35	259	5	2	34	18	18	29	19	18	3	35
chr19	-	8817874	H1	2	8	6	5	0	0	0	0	23	3	0	0	0
chr19	-	11931706	WT	329	151	390	663	112	1128	538	766	640	1324	1067	708	2582
chr19	-	12289530	WT	3	0	6	4	3	0	0	0	0	0	0	0	0
chr19	-	12620696	WT	13	16	178	35	9	172	83	18	41	114	36	99	10
chr19	-	1860752	WT	9	5	10	7	10	0	57	5	2	39	4	85	5
chr19	-	44988893	WT	0	0	0	0	0	25	0	0	21	0	0	2	0
chr19	-	52119564	WT	9	0	0	8	0	0	0	0	5	0	0	0	8
chr19	-	54383510	WT	3	0	3	2	0	8	0	0	2	0	0	0	0
chr19	+	1033450	H1	0	0	4	0	0	0	0	0	3	0	0	0	0
chr19	+	16397922	H1	10	18	24	17	5	6	42	107	10	11	2	4	4
chr19	+	16410239	H1	0	0	0	4	28	147	13	298	11	8	9	7	10
chr19	+	3067109	H1	78	74	55	7	2	15	15	107	10	16	3	4	31
chr19	+	41904622	H1	0	0	0	4	0	24	2	26	0	0	3	0	2
chr19	+	47196499	H1	42	11	22	2	0	35	2	3	3	0	38	0	4
chr19	+	51171226	H1	0	0	0	8	0	0	0	0	0	0	0	0	0
chr19	+	12815876	WT	3	0	10	4	8	0	3	8	2	4	0	69	2
chr19	+	14456114	WT	143	42	137	23	21	73	73	29	65	75	175	38	17
chr19	+	40726510	WT	33	17	77	15	0	27	8	29	21	6	2	4	3
chr19	+	51940658	WT	0	0	0	0	0	26	0	2	0	0	6	0	0
chr2	-	186286271	H1	0	0	0	10	0	0	0	0	0	0	2	6	0
chr2	-	215337676	H1	2	0	2	49	0	0	16	0	0	2	2	0	0
chr2	-	58156993	H1	0	10	79	7	0	0	17	0	0	0	0	0	0
chr2	-	171006714	WT	0	0	10	0	0	0	0	0	0	0	0	10	0
chr2	-	177444195	WT	0	0	0	0	0	0	0	0	0	0	7	0	0
chr2	-	212060269	WT	0	0	29	0	0	0	0	0	0	0	0	0	0
chr2	-	32378986	WT	42	19	30	164	28	169	207	148	129	54	15	16	28
chr2	+	109291273	H1	4	0	1	2	1	2	2	3	5	1	5	1	0
chr2	+	154863168	H1	0	2	0	3	5	0	3	0	3	0	0	4	0
chr2	+	167055341	H1	0	4	3	2	0	3	10	0	2	5	33	0	0
chr2	+	171027157	H1	0	26	0	0	0	0	0	0	0	0	0	0	0
chr2	+	174179100	H1	0	0	0	0	0	0	41	0	0	0	0	0	2
chr2	+	231124375	H1	540	591	637	911	271	1501	621	921	1560	922	410	951	157
chr2	+	231973407	H1	6	2	0	13	0	19	6	8	10	11	7	0	2
chr2	+	232032719	H1	2177	662	1031	3419	767	7037	3278	4224	6320	3873	1963	712	8948
chr2	+	24673035	H1	42	55	138	34	14	40	42	32	50	62	14	6	8
chr2	+	43452230	H1	0	0	2	5	0	35	10	0	14	11	7	0	0
chr2	+	62999817	H1	42	41	141	85	34	186	65	49	86	33	16	771	25
chr2	+	17715837	WT	11	20	55	27	11	83	36	18	44	131	12	132	9
chr2	+	189409243	WT	2	31	0	14	0	2	28	23	0	0	0	0	2
chr2	+	200979950	WT	0	0	0	5	0	3	0	2	64	0	0	2	0
chr2	+	237766466	WT	0	0	0	8	0	5	2	119	2	6	5	2	4
chr2	+	58638777	WT	10	0	0	13	0	0	0	0	0	0	0	0	18
chr20	-	45024400	H1	137	50	141	106	19	190	116	109	83	138	40	10	96
chr20	-	1379266	WT	12	0	20	3	0	0	0	0	13	0	0	14	8
chr20	+	18532000	H1	3	25	13	6	3	9	25	24	7	3	39	3	2
chr20	+	38526555	H1	59	64	51	37	5	84	62	43	59	34	21	24	176
chr20	+	44991282	H1	186	118	401	177	47	268	171	190	247	363	388	44	141
chr20	+	34034214	WT	0	0	11	0	0	0	0	0	0	0	0	13	0
chr20	+	34431950	WT	15	0	15	2	0	2	7	0	0	9	0	0	11
chr20	+	34897249	WT	33	0	3	40	3	26	19	5	14	12	28	77	572
chr21	-	46637677	H1	99	2	8	110	0	10	12	17	0	0	2	9	111
chr21	-	16614777	WT	37	42	39	4	3	32	50	8	17	33	16	21	9
chr21	-	19396300	WT	0	4	0	22	0	134	0	2	2	2	2	0	0
chr21	+	20565241	H1	56	42	140	29	15	25	46	52	15	5	15	3	20
chr21	+	41993313	H1	0	0	0	0	0	0	0	0	0	0	24	0	0
chr21	+	36293528	WT	0	0	0	0	0	0	0	0	16	0	0	0	0
chr22	-	28093750	H1	10	0	0	4	0	0	0	0	0	0	0	0	0
chr22	-	38494727	H1	0	0	0	3	0	0	13	0	0	0	0	0	0
chr22	-	40160648	H1	82	0	2	0	0	0	6	0	0	0	0	0	0
chr22	-	41317015	H1	3	0	0	0	0	5	4	0	0	2	5	0	0
chr22	+	36292755	H1	0	0	0	0	0	20	0	0	0	0	0	0	0
chr22	+	36355840	H1	0	0	17	0	4	8	2	33	0	7	3	2	38
chr22	+	41732992	H1	369	305	46	76	45	164	116	35	226	573	193	63	494
chr22	+	41851530	H1	0	0	0	0	0	0	34	0	0	0	0	0	0
chr22	+	41942480	H1	27	0	0	0	0	0	0	0	0	0	0	0	0
chr22	+	45744652	H1	640	340	598	1164	431	1685	1469	1691	2767	1177	1445	1939	240
chr22	+	50636424	H1	2	0	38	0	0	0	0	5	0	2	2	0	0
chr22	+	42589324	WT	0	0	2	0	0	0	0	0	0	0	0	17	0
chr3	-	10065504	H1	21	13	4	21	0	0	0	0	0	0	0	0	0
chr3	-	109116026	H1	0	0	0	0	0	0	0	43	0	0	0	0	0
chr3	-	128642259	H1	144	151	226	93	69	441	136	105	371	461	46	35	29
chr3	-	141746317	H1	0	0	19	0	0	0	13	0	0	0	0	0	0
chr3	-	42056766	H1	18	7	14	25	2	9	1	9	2	6	2	2	0
chr3	-	51436170	H1	0	5	2	0	0	2	33	0	12	0	3	3	0
chr3	-	57832597	H1	26	10	36	12	5	27	14	31	8	2	2	7	2
chr3	-	106118928	WT	0	0	0	25	0	0	0	0	0	0	0	0	0
chr3	-	114580697	WT	0	0	22	0	0	0	0	0	0	0	2	27	0
chr3	-	15695267	WT	7	0	0	17	3	86	25	8	171	6	5	2	7
chr3	-	196725108	WT	2	0	18	8	7	59	5	23	8	3	12	6	2
chr3	-	47975229	WT	7	2	26	8	0	12	8	2	1	70	0	3	1
chr3	-	72806312	WT	24	0	0	11	0	25	0	0	0	0	0	0	0
chr3	+	114736119	H1	7	7	38	5	0	8	26	39	7	145	14	2	3
chr3	+	149264661	H1	0	0	7	0	0	20	35	11	17	62	3	4	3
chr3	+	15442075	H1	0	0	2	17	12	43	4	0	2	0	2	0	2
chr3	+	184833147	H1	16	5	327	9	0	4	16	12	26	3	3	6	0
chr3	+	48869420	H1	861	606	1319	332	99	626	636	775	628	158	421	112	499
chr3	+	49684846	H1	33	4	47	9	0	7	11	32	12	12	28	13	3
chr3	+	52645537	H1	324	329	662	126	52	199	253	249	124	113	117	45	170
chr3	+	134159090	WT	4	2	4	11	5	16	4	0	5	51	0	16	0
chr3	+	14973920	WT	0	0	0	0	0	5	2	154	3	0	2	0	0
chr3	+	45434545	WT	7	0	0	7	0	0	0	0	0	0	0	0	11
chr3	+	47155299	WT	19	22	80	53	20	175	69	84	35	23	23	9	21
chr4	-	254859	H1	85	0	21	56	22	247	32	6	161	4	5	6	12
chr4	-	26369387	H1	2	0	101	30	17	4	0	0	0	2	5	6	0
chr4	-	274701	H1	3	10	5	0	0	5	0	0	5	42	0	0	0
chr4	-	113168929	WT	0	0	0	0	0	0	0	0	14	2	0	0	0
chr4	-	158802997	WT	90	74	114	593	156	1097	629	354	462	333	80	1023	77
chr4	-	20709900	WT	0	0	0	2	0	37	5	0	23	0	0	0	2
chr4	+	142529335	H1	27	21	46	9	4	61	23	30	6	27	2	7	5
chr4	+	142638338	H1	742	247	316	927	259	2040	1167	2210	1413	615	4003	518	1031
chr4	+	170004459	H1	0	0	0	0	3	3	0	11	0	0	0	0	0
chr4	+	2545488	H1	2	0	0	13	0	0	0	0	0	0	0	0	0
chr4	+	4523677	H1	11	2	3	3	0	2	46	13	0	0	2	0	0
chr4	+	73110181	H1	2705	1698	3183	3172	1054	5823	3076	3352	3371	4694	3790	3744	4729
chr4	+	942288	H1	0	0	3	0	5	0	18	0	0	0	0	0	0
chr4	+	39629439	WT	0	0	0	0	0	2	14	0	0	0	15	0	0
chr4	+	84765721	WT	0	3	2	4	2	6	23	8	7	12	6	13	0
chr5	-	108338657	H1	0	0	0	5	0	0	13	0	0	0	0	0	0
chr5	-	128293600	H1	410	308	576	215	59	535	177	365	199	78	58	160	513
chr5	-	177236975	H1	599	435	854	620	120	1191	598	508	472	313	1481	364	125
chr5	-	55509491	H1	0	0	0	8	3	0	7	0	0	0	0	0	0
chr5	-	7892406	H1	34	0	2	37	0	0	0	122	3	2	6	3	35
chr5	-	87348187	H1	620	483	1014	1034	205	1091	734	1536	826	568	303	332	155
chr5	-	179613326	WT	0	0	0	24	0	0	0	0	0	0	0	0	0
chr5	+	139162485	H1	0	0	0	0	3	24	0	62	2	2	4	0	0
chr5	+	140458790	H1	0	0	0	2	0	0	17	0	0	0	0	0	0
chr5	+	176499520	H1	32	0	0	0	0	0	0	0	0	0	0	0	0
chr5	+	179726907	H1	34	21	25	2	4	0	6	0	12	2	2	7	0
chr5	+	59289532	H1	49	41	29	94	33	118	89	137	339	96	37	26	12
chr5	+	75108560	H1	753	615	759	1248	411	2948	1209	1106	1988	842	2959	301	355
chr5	+	77712881	H1	8	5	0	26	0	0	0	0	2	0	0	2	0
chr5	+	78948521	H1	21	6	37	29	3	47	13	8	6	4	5	49	7
chr5	+	137721242	WT	0	0	2	0	0	0	0	0	0	0	11	0	0
chr5	+	141499440	WT	11	0	0	10	0	0	0	0	0	0	0	0	9
chr5	+	177184099	WT	2543	1252	2670	2483	934	5978	2680	2496	2318	2842	5233	3311	3581
chr5	+	181229399	WT	4	0	0	5	0	0	0	5	3	3	2	0	0
chr5	+	94467055	WT	2	2	8	5	4	52	0	2	2	29	0	8	4
chr6	-	162247518	H1	159	122	162	140	50	298	187	210	142	155	80	119	27
chr6	-	169569862	H1	35	7	122	29	6	16	25	27	27	23	3	7	20
chr6	-	32340235	H1	0	7	0	0	0	0	0	0	0	0	0	0	0
chr6	-	33263181	H1	8	0	22	33	7	5	3	2	0	2	0	3	0
chr6	-	36456723	H1	0	0	0	0	0	61	0	0	4	0	2	0	0
chr6	-	41220364	H1	0	0	0	11	0	0	0	0	4	0	0	0	0
chr6	-	41884786	H1	200	101	158	202	79	549	197	320	506	37	39	107	36
chr6	-	42591808	H1	65	21	88	19	8	47	14	10	24	9	25	4	25
chr6	-	91482246	H1	143	104	195	57	23	84	62	71	50	108	19	24	83
chr6	+	108650370	H1	3	0	46	25	9	4	4	0	0	14	2	3	0
chr6	+	13682734	H1	6	0	8	14	36	5	26	159	8	2	2	8	8
chr6	+	21771794	H1	20	31	20	8	2	10	5	24	13	4	5	3	8
chr6	+	30528310	H1	0	0	11	0	1	7	16	4	20	0	10	2	0
chr6	+	32305382	H1	2512	1414	2884	5176	1357	9230	6907	6431	5488	7378	4546	2818	5253
chr6	+	32353822	H1	3	0	0	12	0	60	17	24	7	0	26	14	44
chr6	+	32575272	H1	18	4	8	9	11	75	19	4	2	3	4	28	2
chr6	+	33024036	H1	219	151	219	468	119	833	509	827	713	352	564	94	461
chr6	+	36523752	H1	118	11	168	80	32	405	251	166	287	63	43	1295	35
chr6	+	41083790	H1	0	0	37	0	0	7	2	3	0	3	24	0	16
chr6	+	81759892	H1	6	11	0	0	0	0	0	0	0	0	0	0	0
chr6	+	14693092	WT	4	2	28	18	0	3	3	5	15	0	16	3	10
chr6	+	156971241	WT	0	0	0	0	0	18	0	0	0	0	0	0	0
chr6	+	25126038	WT	28	26	9	0	9	127	20	65	5	2	4	6	4
chr6	+	32959311	WT	0	0	7	0	0	0	0	0	0	0	0	8	0
chr6	+	34860716	WT	2	29	3	7	2	45	0	13	4	39	5	0	4
chr6	+	88696530	WT	23	0	35	16	0	0	0	0	0	0	1	26	24
chr7	-	17814862	H1	0	0	0	0	0	5	3	3	0	9	0	0	0
chr7	-	2175820	H1	87	113	362	49	21	59	161	48	66	24	76	12	13
chr7	-	6237262	H1	0	0	0	0	3	0	7	13	0	0	0	2	0
chr7	-	73333647	H1	0	0	0	0	0	32	0	0	2	0	0	0	0
chr7	-	84602087	H1	7	5	10	18	9	62	30	9	161	18	31	0	30
chr7	-	100439216	WT	0	17	3	0	0	0	0	3	4	0	0	0	0
chr7	-	125630561	WT	175	50	171	62	32	97	50	76	94	97	115	12	37
chr7	-	138497139	WT	0	0	0	0	0	0	3	0	25	0	0	0	0
chr7	-	16310686	WT	0	9	21	0	0	0	0	0	0	1	0	0	0
chr7	-	29662000	WT	7	0	3	155	4	15	5	3	255	4	4	6	5
chr7	-	87867161	WT	55	0	0	19	4	154	3	5	3	3	3	4	0
chr7	-	94634428	WT	31	0	15	0	3	47	0	0	0	0	0	0	0
chr7	+	103333911	H1	1116	856	486	1067	694	3163	1680	827	1194	1777	1378	204	210
chr7	+	150262573	H1	0	0	3	3	0	0	3	0	0	7	0	0	0
chr7	+	152199043	H1	5027	2957	3961	8216	2211	11941	9886	8903	9493	6295	10837	826	1380
chr7	+	37237526	H1	1733	970	1772	4046	962	7643	3835	3572	4888	5310	4204	6761	5345
chr7	+	5767753	H1	5	0	0	64	7	90	96	36	108	5	9	7	10
chr7	+	7777115	H1	373	200	644	622	167	1130	915	786	654	860	723	1508	227
chr7	+	125277926	WT	23	8	18	31	19	122	128	38	50	70	82	130	9
chr7	+	37789712	WT	428	123	364	752	102	1129	646	265	416	265	578	134	1848
chr8	-	107351387	H1	0	0	0	0	0	41	2	0	0	0	0	0	0
chr8	-	118124161	H1	18	9	25	4	0	63	3	10	52	2	0	8	0
chr8	-	123378856	H1	0	0	18	0	0	0	3	0	0	0	0	0	0
chr8	-	132845826	H1	0	0	23	2	0	39	3	3	4	3	7	3	220
chr8	-	143997697	H1	110	173	558	54	12	74	52	47	83	61	11	18	9
chr8	-	144301116	H1	0	0	0	18	0	0	0	0	0	0	0	0	0
chr8	-	144438263	H1	11	0	83	0	0	43	0	0	0	0	0	3	0
chr8	-	65696589	H1	63	103	55	112	5	23	44	7	317	12	7	18	9
chr8	-	26345037	WT	6	6	0	3	7	20	0	0	3	0	0	2	2
chr8	-	29011256	WT	0	0	0	0	0	0	31	0	0	0	0	0	0
chr8	+	144235170	H1	14	18	5	0	0	0	0	2	0	0	0	0	0
chr8	+	28863348	H1	28	17	20	39	9	5	22	10	40	3	26	0	11
chr8	+	28568619	WT	11	0	0	0	0	2	8	4	0	7	0	0	0
chr8	+	52186071	WT	0	0	0	2	2	11	11	8	8	8	10	486	7
chr9	-	128467382	H1	4927	2214	4586	2197	586	4506	2469	3050	3356	2734	1519	2901	3630
chr9	-	136069394	H1	0	22	2	0	0	0	5	0	0	0	0	0	0
chr9	-	136073201	H1	146	72	145	69	6	114	49	67	101	115	115	15	281
chr9	-	136420544	H1	10	29	11	7	2	54	6	3	2	8	63	0	3
chr9	-	136706664	H1	26	21	12	8	0	8	5	0	8	5	3	81	0
chr9	-	137636154	H1	733	220	743	857	174	2273	1371	1355	1650	400	731	247	5034
chr9	-	3295471	H1	83	113	158	151	49	371	237	37	105	728	796	31	61
chr9	-	37208693	H1	1246	724	1804	1995	631	3432	1959	2024	2381	1308	1549	312	465
chr9	-	9748663	H1	0	0	0	2	5	8	0	0	0	0	0	0	0
chr9	-	123790287	WT	8	10	5	0	0	3	5	14	3	0	2	0	0
chr9	-	136459470	WT	459	216	295	331	25	311	219	193	275	216	135	470	967
chr9	+	120996172	H1	10	15	5	14	4	31	11	0	8	5	5	2	3
chr9	+	127953792	H1	209	55	88	122	56	348	199	248	103	20	22	163	19
chr9	+	128579134	H1	307	90	129	36	14	141	73	56	45	36	11	6	10
chr9	+	130034560	H1	216	252	157	216	47	387	192	214	189	37	41	486	38
chr9	+	36357894	H1	151	113	33	132	38	280	42	75	32	794	28	20	21
chr9	+	113540079	WT	80	60	48	170	23	226	93	28	140	58	68	17	20
chr9	+	128954056	WT	0	0	2	0	0	63	0	3	0	0	2	2	0
chr9	+	132341625	WT	0	0	0	0	0	0	0	0	0	16	0	0	0
chr9	+	87750358	WT	3	0	0	4	0	0	0	0	0	0	0	0	8
chr9	+	95058336	WT	215	32	145	46	44	83	84	97	107	188	35	197	139
chrX	-	134708763	H1	0	0	21	0	0	4	0	2	0	43	0	0	0
chrX	-	154831500	H1	30	15	13	6	8	37	29	44	13	12	3	7	2
chrX	-	30703743	H1	1	0	0	0	0	0	0	0	0	0	0	24	0
chrX	-	111970686	WT	0	0	0	6	0	0	48	0	0	0	0	0	0
chrX	-	14161556	WT	0	0	0	13	4	114	25	0	3	4	29	3	2
chrX	+	145185538	H1	104	49	68	125	34	144	240	144	106	61	39	1389	45
chrX	+	45528716	H1	9	70	16	33	3	86	85	56	17	74	14	116	87
chrX	+	89239895	H1	7	0	2	0	2	11	9	19	52	18	33	49	3
chrX	+	76187915	WT	0	0	0	10	3	7	208	366	10	4	5	9	16
chrY	-	18924008	H1	0	0	0	0	0	0	0	0	19	0	0	0	0

## Sheet: m599
CHROMO	STRAND	SITE	LTR index	W13_R1	W13_R2	W15_R1	W15_R2	W17_R1	W17_R2	W19_R1	W19_R2	Blood Unamplified	Bone marrow	Spleen
chr1	-	108605766	H5	1	0	0	0	0	0	11	0	0	0	0
chr1	-	112427678	H5	1	2	0	6	7	0	0	4	0	0	0
chr1	-	149575247	H5	22	19	3	6	5	6	2	0	7	0	13
chr1	-	151018486	H5	69	9	0	2	20	2	0	0	3	2	36
chr1	-	154244920	H5	111	87	28	209	96	118	86	51	29	5	8
chr1	-	154339846	H5	928	666	325	547	352	425	291	373	433	238	386
chr1	-	193349840	H5	156	92	52	169	76	62	62	62	16	2	17
chr1	-	21451573	H5	0	39	0	14	0	0	0	0	0	0	21
chr1	-	29026416	H5	133	94	52	73	57	29	55	22	76	2	54
chr1	-	39128797	H5	0	8	26	0	0	2	0	0	0	0	0
chr1	-	55196442	H5	37	23	4	8	15	13	6	7	17	59	27
chr1	-	70346857	H5	27	4	12	39	6	25	8	2	162	2	8
chr1	-	9047832	H5	0	0	0	0	0	2	0	0	34	0	0
chr1	+	100045320	H5	268	181	118	129	163	226	234	270	189	359	217
chr1	+	10287773	H5	4347	2961	1815	2532	1570	1310	1284	1211	782	147	675
chr1	+	123676	H5	16	1	0	3	0	0	0	0	24	0	0
chr1	+	148919457	H5	56	29	39	33	50	39	34	55	16	0	4
chr1	+	151439503	H5	147	131	122	65	27	99	28	20	42	4	56
chr1	+	158158292	H5	16	7	0	10	11	2	10	0	11	491	23
chr1	+	180637382	H5	161	66	6	15	24	32	31	38	2	5	34
chr1	+	184060726	H5	1074	927	1277	561	550	506	356	275	214	40	267
chr1	+	20904901	H5	6100	3860	3135	3146	2954	2381	1727	1901	1588	832	1601
chr1	+	21008317	H5	1518	1009	507	777	511	586	565	464	329	118	235
chr1	+	21717052	H5	303	152	43	157	52	61	88	69	28	11	60
chr1	+	235207678	H5	11	38	83	5	5	3	6	5	14	0	32
chr1	+	35310318	H5	7	2	0	2	3	0	2	3	0	0	13
chr1	+	35939838	H5	71	52	6	5	19	19	80	50	10	6	0
chr1	+	52275031	H5	0	0	0	0	0	0	0	0	0	16	0
chr1	+	8752988	H5	111	109	33	63	48	29	21	41	46	26	72
chr10	-	133404377	H5	0	19	0	0	2	0	10	0	3	0	0
chr10	-	42361290	H5	47	65	4	26	30	58	35	12	6	12	21
chr10	-	45169884	H5	43	75	80	2	11	27	24	3	9	24	22
chr10	+	102386009	H5	9	11	12	9	5	11	11	4	6	0	14
chr10	+	53164515	H5	86	47	46	59	85	84	26	44	68	6	114
chr10	+	65577973	H5	14	5	0	0	16	25	0	6	27	0	0
chr10	+	72879810	H5	2	0	15	0	0	0	0	0	0	0	0
chr11	-	103684901	H5	310	260	367	36	148	104	119	68	65	9	37
chr11	-	125630644	H5	169	150	40	105	252	145	85	161	25	3	13
chr11	-	134088358	H5	36	6	0	0	8	9	11	10	4	182	7
chr11	-	46775458	H5	0	0	0	0	0	3	11	0	0	2	24
chr11	-	62465256	H5	38	16	2	9	25	9	64	56	84	1322	145
chr11	-	62569992	H5	27	21	38	13	2	3	0	6	31	0	2
chr11	-	64735014	H5	2	19	0	35	5	0	0	0	0	0	0
chr11	-	65286714	H5	673	345	843	386	401	318	525	573	485	379	619
chr11	-	66785589	H5	44	17	0	3	0	0	9	38	0	771	57
chr11	-	72877184	H5	102	61	420	137	63	92	141	86	88	7	145
chr11	-	73326688	H5	39	111	104	168	115	106	88	85	77	2	109
chr11	-	93509126	H5	61	107	33	84	53	52	55	28	209	2	109
chr11	+	110278923	H5	2739	2105	761	1159	900	935	1014	692	494	109	685
chr11	+	118778819	H5	1400	656	269	569	386	346	366	505	148	41	157
chr11	+	119247789	H5	84	49	14	23	25	18	41	32	37	0	4
chr11	+	2544848	H5	373	302	394	428	911	872	604	600	1247	95	1345
chr11	+	62817269	H5	2627	2086	2223	2316	2752	2731	2886	3142	1699	620	2151
chr11	+	62870336	H5	130	31	4	60	59	46	139	128	66	2264	205
chr11	+	64279186	H5	13	14	5	23	49	11	21	100	98	606	334
chr11	+	64525387	H5	9	19	19	3	0	0	0	0	27	0	10
chr11	+	65436663	H5	213	209	305	299	242	220	394	348	214	9	62
chr11	+	65608991	H5	688	568	289	469	399	458	563	495	349	118	495
chr11	+	65656406	H5	0	8	0	0	3	0	0	2	0	0	2
chr11	+	658365	H5	54	87	27	86	32	77	46	45	83	144	175
chr11	+	66807878	H5	135	51	72	71	35	54	33	64	94	4	51
chr11	+	67138158	H5	27	5	0	2	17	4	20	27	74	758	103
chr11	+	68185237	H5	4	0	3	2	0	2	7	25	19	15	2
chr11	+	72919352	H5	8	25	40	15	6	2	8	0	0	0	0
chr11	+	72919591	H5	87	58	26	27	25	57	19	28	20	0	38
chr11	+	73105590	H5	540	245	160	534	149	173	213	159	81	10	14
chr11	+	73697345	H5	0	13	4	0	0	0	0	0	0	0	0
chr11	+	94479097	H5	26	5	17	7	19	3	0	15	16	0	16
chr11	+	65667147	WT	34	15	0	0	3	2	3	0	0	0	0
chr12	-	22650989	H5	38	27	44	33	11	8	23	16	16	15	13
chr12	-	4334445	H5	143	164	35	129	260	134	108	82	61	4	16
chr12	-	43968658	H5	3	14	0	4	4	10	0	0	21	0	0
chr12	-	45952354	H5	256	144	237	107	138	82	88	48	39	7	53
chr12	-	50199684	H5	12	37	55	55	115	90	89	93	116	6	141
chr12	-	62264169	H5	3	0	0	3	78	4	10	2	0	0	18
chr12	-	8533343	H5	607	268	52	103	142	123	97	146	40	101	64
chr12	-	9859276	H5	11	25	53	3	3	3	0	0	4	0	6
chr12	+	1157006	H5	220	7	90	40	8	9	18	11	22	12	10
chr12	+	132675707	H5	25	4	4	21	10	24	13	22	81	464	73
chr12	+	18336843	H5	111	51	7	8	12	20	5	120	2	3	24
chr12	+	30714794	H5	1200	796	684	478	486	474	443	493	268	34	307
chr12	+	63610010	H5	78	35	61	32	30	39	10	19	14	4	6
chr12	+	6665894	H5	0	19	4	5	0	0	7	0	16	0	0
chr12	+	6781907	H5	21	46	32	2	3	9	2	0	0	1	2
chr12	+	6572843	WT	16	0	4	16	9	4	0	17	23	0	0
chr13	-	113524352	H5	13	0	0	0	0	0	2	0	0	0	0
chr13	-	114026885	H5	4	12	0	0	23	0	0	0	8	0	0
chr13	-	95986726	H5	2	2	0	6	0	0	9	5	2	86	0
chr13	+	79358432	H5	211	109	95	137	61	62	54	82	127	14	24
chr14	-	74838775	H5	2	14	0	2	0	0	6	0	0	3	16
chr14	+	104028570	H5	399	173	240	493	294	368	544	881	493	3229	544
chr14	+	20559893	H5	132	100	70	83	18	63	14	103	33	22	39
chr14	+	35129087	H5	67	78	52	77	27	72	63	29	19	2	25
chr14	+	36313987	H5	82	68	46	6	58	42	36	8	17	4	5
chr14	+	56396019	H5	1904	1122	1228	1426	1000	880	1236	1602	778	101	774
chr14	+	60971322	H5	2093	892	441	1155	758	451	506	574	430	126	525
chr14	+	73444376	H5	8	7	0	2	5	0	0	11	4	0	0
chr14	+	67964924	WT	0	0	0	8	0	6	0	5	0	0	0
chr14	+	91798281	WT	39	23	0	5	0	0	0	0	0	2	0
chr15	-	30975306	H5	814	365	494	224	266	248	144	231	249	56	204
chr15	-	66535117	H5	98	30	0	38	43	101	47	159	15	2	53
chr15	-	81612213	H5	131	153	417	62	98	151	99	122	87	96	76
chr15	+	40205664	H5	7	13	2	0	10	4	6	0	0	0	3
chr15	+	42543477	H5	1071	531	157	543	475	355	267	378	223	91	140
chr15	+	53981997	H5	21	5	0	0	0	2	0	0	0	0	0
chr15	+	77249732	H5	24	18	2	21	0	0	3	0	0	0	0
chr15	+	90328639	H5	154	37	15	71	51	59	259	420	274	2513	330
chr16	-	14172204	H5	2124	1638	1644	2051	1368	1258	1600	2007	1224	647	992
chr16	-	1694674	H5	60	117	6	121	110	47	127	18	41	3	11
chr16	-	205342	H5	175	23	12	31	26	41	4	38	32	3	10
chr16	-	30726475	H5	3464	2265	4564	5062	7797	7772	6524	7792	6790	1863	5615
chr16	-	485867	H5	83	35	13	19	29	4	19	19	51	3	21
chr16	-	70215448	H5	82	148	67	76	75	214	164	102	105	113	184
chr16	-	79780907	H5	3	4	5	19	32	29	2	21	2	0	0
chr16	-	89509755	H5	18	0	0	9	17	0	25	11	0	0	29
chr16	+	11719223	H5	31	2	2	15	9	2	19	0	0	0	47
chr16	+	1446477	H5	28	35	6	49	31	50	111	30	161	126	308
chr16	+	1717460	H5	2360	1395	1036	1111	1003	1043	1548	1399	1321	515	1258
chr16	+	2734257	H5	17	7	3	2	0	0	5	33	44	545	99
chr16	+	2885871	H5	315	139	107	157	88	127	133	92	129	17	87
chr16	+	460436	H5	5	3	0	5	8	0	15	8	47	309	48
chr16	+	69578270	H5	229	109	95	57	128	36	56	44	17	10	15
chr16	+	85911268	H5	147	99	139	48	67	70	59	51	146	123	137
chr16	+	88594304	H5	1472	786	842	580	773	621	807	949	923	600	779
chr16	+	89804488	H5	20	19	0	10	16	10	5	4	19	0	0
chr17	-	1638018	H5	37	13	43	20	4	5	44	28	120	941	163
chr17	-	1821053	H5	17	0	0	0	0	0	4	2	0	0	11
chr17	-	28091379	H5	354	199	186	182	112	122	117	145	110	59	99
chr17	-	31249898	H5	186	132	477	368	438	441	415	410	829	33	702
chr17	-	31341224	H5	1036	555	236	429	351	432	410	245	213	141	165
chr17	-	37160456	H5	2	0	0	0	0	0	0	0	0	69	2
chr17	-	40086094	H5	61	52	19	33	6	16	34	66	38	5	209
chr17	-	42591903	H5	83	13	3	4	17	12	0	27	37	2	16
chr17	-	43507781	H5	804	428	694	476	118	151	206	204	323	78	77
chr17	-	63100323	H5	95	57	130	139	119	54	40	116	124	6	109
chr17	-	64654234	H5	8	6	19	0	8	22	20	0	2	2	23
chr17	-	76064202	H5	294	232	53	338	279	238	72	141	92	10	69
chr17	-	77179521	H5	30	53	9	9	12	16	2	6	9	0	31
chr17	-	78269625	H5	114	115	36	126	38	66	127	45	292	6	290
chr17	-	7876285	H5	167	70	10	57	118	110	86	157	44	18	18
chr17	-	81603917	H5	4	25	68	2	7	13	3	0	2	2	45
chr17	+	2113057	H5	0	9	0	6	0	9	5	24	41	0	13
chr17	+	39291901	H5	12	11	5	24	34	17	2	0	0	0	0
chr17	+	39299525	H5	57	40	25	36	36	11	59	110	29	0	12
chr17	+	44442651	H5	0	3	0	3	0	5	7	0	0	0	0
chr17	+	48366899	H5	17	9	47	28	29	27	35	49	33	237	126
chr17	+	48415490	H5	2	0	0	0	5	0	5	24	0	13	0
chr17	+	63039262	H5	981	587	554	554	361	299	500	281	239	56	253
chr17	+	63051503	H5	2735	1615	1449	1392	1036	1197	1041	1380	539	236	546
chr17	+	64373783	H5	0	4	0	0	0	0	0	17	0	0	0
chr17	+	76055294	H5	36	8	15	0	15	21	0	0	8	0	0
chr17	+	76318560	H5	0	0	5	0	0	0	0	0	0	6	14
chr17	+	76759349	H5	287	140	127	121	118	172	126	153	395	15	246
chr17	+	77345959	H5	27	2	12	19	3	30	57	16	139	472	89
chr17	+	82565152	H5	40	5	6	23	14	15	5	129	36	716	55
chr18	-	25342755	H5	2	5	17	26	6	8	10	8	2	2	35
chr18	+	44789352	H5	41	4	0	71	0	0	26	2	0	0	0
chr18	+	47846395	H5	6	0	0	0	0	0	2	0	0	0	4
chr19	-	10981787	H5	56	89	0	51	15	29	17	5	41	2	36
chr19	-	12324296	H5	338	139	539	84	76	112	112	162	168	272	70
chr19	-	12593344	H5	126	81	111	42	9	39	36	34	10	9	10
chr19	-	13989066	H5	0	8	0	2	24	13	6	6	30	66	107
chr19	-	14757161	H5	0	0	0	0	0	0	0	0	0	0	19
chr19	-	17825513	H5	50	70	46	38	17	12	14	64	64	2	67
chr19	-	3402074	H5	26	3	0	3	0	0	0	0	0	0	0
chr19	-	35324976	H5	10	0	3	7	20	10	9	10	16	387	15
chr19	-	36596408	H5	25	15	4	32	8	25	3	0	7	0	4
chr19	-	38654001	H5	28	52	34	7	0	17	36	0	2	2	23
chr19	-	39148790	H5	0	12	2	3	4	6	0	9	0	0	0
chr19	-	41550754	H5	46	5	0	58	23	2	6	24	2	0	2
chr19	-	42338678	H5	1042	548	171	527	507	387	374	520	386	153	241
chr19	-	48231171	H5	36	8	51	23	31	46	87	108	125	1025	140
chr19	-	49094057	H5	100	111	63	70	96	70	47	70	156	2	145
chr19	-	52970702	H5	0	0	0	0	0	6	19	0	0	0	0
chr19	-	56492279	H5	261	108	327	62	263	180	349	408	134	564	320
chr19	-	58239826	H5	5	4	345	3	7	11	1	3	24	0	0
chr19	-	14446342	WT	0	13	0	0	0	0	0	0	0	0	0
chr19	-	45135923	WT	0	11	0	0	0	0	0	0	0	0	0
chr19	+	10628988	H5	48	25	74	30	15	22	8	91	76	86	22
chr19	+	11165882	H5	75	0	16	8	0	6	4	7	18	0	0
chr19	+	12397615	H5	15	22	0	16	0	3	0	0	0	0	0
chr19	+	14139610	H5	288	106	140	241	211	171	125	210	289	35	144
chr19	+	14457065	H5	169	139	169	199	382	431	333	454	592	227	760
chr19	+	15878027	H5	668	497	319	322	444	265	443	590	366	158	438
chr19	+	16506303	H5	111	79	5	23	18	122	100	70	122	258	259
chr19	+	16637759	H5	2	0	8	0	3	0	13	12	0	57	13
chr19	+	17410254	H5	197	90	31	36	17	42	61	29	6	7	110
chr19	+	17508928	H5	6	23	0	0	0	0	0	0	0	0	0
chr19	+	2136485	H5	20	8	10	5	0	0	2	16	39	0	0
chr19	+	36542729	H5	1274	1025	1049	909	631	646	872	1161	392	236	503
chr19	+	38830345	H5	1375	963	665	706	446	663	620	626	518	83	586
chr19	+	42540814	H5	0	0	0	0	0	0	0	0	0	51	4
chr19	+	48959125	H5	0	0	0	0	0	0	13	0	0	0	6
chr19	+	49320564	H5	6	11	5	128	21	28	4	3	18	0	14
chr19	+	5014701	H5	91	73	24	41	21	12	22	45	11	5	68
chr19	+	52040221	H5	774	466	852	315	301	191	263	101	210	24	98
chr19	+	52730799	H5	21	14	2	3	5	13	48	76	72	581	64
chr19	+	55057889	H5	6271	4155	2857	4915	4373	4468	3209	3640	2529	670	2579
chr2	-	113415685	H5	889	497	492	444	412	403	537	644	533	145	503
chr2	-	174569303	H5	5	8	0	5	0	4	2	2	42	0	14
chr2	-	197397779	H5	116	94	13	22	30	66	61	65	16	8	103
chr2	-	27330431	H5	22	16	0	0	0	0	0	0	0	3	0
chr2	-	8740578	H5	41	19	3	57	5	16	36	67	4	0	11
chr2	+	134640960	H5	0	0	0	0	0	0	2	11	0	0	14
chr2	+	30545106	H5	0	0	0	8	3	7	0	0	0	0	0
chr2	+	39430045	H5	117	51	99	40	36	28	21	28	30	2	5
chr2	+	65108391	H5	2	0	0	0	7	9	0	0	0	0	2
chr2	+	68380918	H5	30	3	0	0	4	0	50	14	46	1216	47
chr2	+	39746092	WT	15	0	0	10	0	0	0	0	0	0	0
chr2	+	40875415	WT	0	29	0	0	0	0	0	0	0	0	2
chr20	-	2890394	H5	354	355	197	155	111	140	162	172	160	27	79
chr20	-	38546844	H5	971	592	768	628	537	540	541	671	386	241	316
chr20	-	44984762	H5	9	21	0	2	0	0	0	0	21	0	0
chr20	-	44988956	H5	24	13	0	0	0	0	0	0	2	0	17
chr20	-	53715355	H5	41	30	27	47	37	17	0	7	28	3	36
chr20	-	63923736	H5	3	0	15	16	2	0	0	21	0	0	2
chr20	+	16496855	H5	0	12	0	0	0	0	0	0	0	0	0
chr20	+	20681276	H5	0	0	12	0	0	0	0	0	0	0	0
chr20	+	246641	H5	3	17	48	12	0	1	0	0	0	0	0
chr20	+	2846107	H5	1	1	30	0	0	0	2	2	0	45	3
chr20	+	2884113	H5	96	35	40	6	21	5	7	0	49	5	7
chr20	+	32423061	H5	92	65	82	64	61	39	109	141	91	3	64
chr20	+	32844965	H5	0	12	3	8	27	2	0	19	0	0	0
chr20	+	3329927	H5	15	2	13	8	0	3	5	2	4	15	4
chr20	+	46382484	H5	2	2	0	0	0	4	3	2	0	3	2
chr20	+	5098439	H5	4	0	0	0	0	0	0	0	0	70	0
chr20	+	64300914	H5	12	6	3	0	0	2	4	5	0	0	0
chr21	-	33785369	H5	230	75	80	55	126	87	99	111	69	8	40
chr21	-	35109839	H5	0	0	0	0	33	0	0	0	0	0	0
chr21	+	14806300	H5	284	236	221	224	144	123	74	102	59	7	47
chr21	+	42132787	H5	140	161	182	344	1112	883	905	959	1496	138	1218
chr21	+	46071304	H5	0	2	15	2	6	10	2	4	105	0	17
chr22	+	28251580	H5	2192	1058	945	1023	679	729	760	519	879	328	698
chr22	+	35790248	H5	415	161	64	89	92	73	113	79	29	92	63
chr22	+	45732212	H5	576	295	96	168	557	456	604	808	416	855	933
chr22	+	46497586	H5	106	42	14	21	60	68	201	218	304	2252	265
chr22	+	40826199	WT	21	12	0	2	0	0	0	0	0	0	0
chr3	-	129896543	H5	7	3	0	4	3	3	0	0	6	0	4
chr3	-	15761104	H5	79	60	76	44	48	27	33	67	54	2	78
chr3	-	44812849	H5	39	5	6	2	9	3	44	57	171	736	129
chr3	-	46333618	H5	421	233	74	174	130	252	56	227	16	74	7
chr3	-	48030989	H5	649	368	328	444	145	160	146	207	191	25	65
chr3	-	52371934	H5	0	16	0	0	0	0	0	0	0	0	20
chr3	+	12997116	H5	131	27	3	44	37	2	45	26	8	2	25
chr3	+	136400742	H5	4	0	12	6	0	0	0	0	0	0	0
chr3	+	152156901	H5	0	0	0	3	9	12	31	51	2	0	0
chr3	+	155168578	H5	0	3	11	0	0	0	0	0	0	0	0
chr3	+	196105481	H5	285	132	82	45	84	142	81	247	87	53	3
chr3	+	197076739	H5	577	320	429	496	160	166	139	140	208	100	142
chr3	+	24620589	H5	41	25	23	29	10	17	9	16	12	3	78
chr3	+	32530596	H5	4	2	2	9	0	0	2	0	28	0	0
chr3	+	45828112	H5	45	33	5	5	39	45	0	38	0	4	24
chr3	+	47462284	H5	24	2	0	16	21	48	25	7	43	2	11
chr3	+	47699014	H5	0	14	0	0	0	0	3	3	0	0	0
chr3	+	49762154	H5	34	35	13	26	15	13	13	12	17	0	0
chr3	+	53340844	H5	2	0	0	0	0	0	0	0	0	55	0
chr3	+	65899236	H5	88	75	50	66	55	36	24	35	108	47	35
chr3	+	73064621	H5	46	42	82	18	15	12	27	13	30	0	23
chr3	+	17402189	WT	2	0	0	0	0	0	0	0	0	21	2
chr4	-	101639563	H5	0	10	0	0	2	0	0	0	0	0	0
chr4	-	74225502	H5	51	41	0	73	6	10	37	6	6	3	54
chr4	-	89287383	H5	45	21	2	30	2	0	72	3	2	2	0
chr4	+	116454371	H5	507	453	198	297	196	200	209	127	155	58	134
chr4	+	150604967	H5	14	0	2	9	2	8	14	17	0	2	6
chr4	+	2615870	H5	31	54	14	32	8	19	32	8	18	3	56
chr4	+	54019128	H5	2930	1645	1723	1555	1338	1270	1818	2131	482	256	481
chr4	+	79182816	H5	137	65	118	56	45	50	38	57	76	3	50
chr4	+	159343444	WT	33	14	2	0	2	0	0	3	2	0	0
chr4	+	6806386	WT	65	3	0	3	2	0	0	0	0	2	0
chr5	-	118899453	H5	209	116	800	26	82	49	46	20	31	8	25
chr5	-	120377406	H5	62	19	16	6	35	57	22	27	4	10	12
chr5	-	123704699	H5	0	4	18	0	0	0	0	0	0	0	0
chr5	-	36670618	H5	274	199	17	86	28	60	52	65	58	8	34
chr5	-	138891386	WT	5	0	0	0	0	0	0	0	0	205	12
chr5	+	163490996	H5	134	76	93	75	47	100	45	37	52	31	21
chr5	+	27741128	H5	47	22	57	38	25	25	15	11	50	2	21
chr5	+	95466869	H5	0	2	0	0	4	3	7	0	0	0	0
chr5	+	42981156	WT	0	2	8	22	0	21	2	29	28	0	0
chr6	-	100780706	H5	1511	866	890	1098	643	795	1112	963	682	409	774
chr6	-	1883588	H5	21	65	51	29	13	19	96	50	49	0	20
chr6	-	24861172	H5	298	176	158	131	38	70	27	24	48	12	100
chr6	-	26129619	H5	39	24	78	91	246	146	107	160	112	3	72
chr6	-	31706119	H5	58	38	16	88	22	6	22	8	24	26	14
chr6	-	34785571	H5	2	11	0	0	24	0	0	16	0	0	0
chr6	-	4874002	H5	0	8	0	0	5	7	6	0	8	0	0
chr6	-	79067677	H5	0	0	50	0	0	0	0	0	0	0	0
chr6	-	45127309	WT	5	14	0	0	0	4	0	0	8	0	0
chr6	+	109634501	H5	51	24	24	8	6	5	14	10	4	3	8
chr6	+	110955639	H5	19	4	0	3	0	2	2	2	26	0	11
chr6	+	129744047	H5	132	11	323	47	123	30	122	64	76	230	117
chr6	+	143809063	H5	1934	1195	1331	1066	860	821	1064	1263	823	461	955
chr6	+	20837670	H5	5	0	11	0	0	0	0	0	0	0	0
chr6	+	30578671	H5	24	72	7	50	4	6	18	40	27	138	59
chr6	+	30635629	H5	83	83	55	93	31	41	118	86	179	342	162
chr6	+	30700596	H5	96	33	12	82	35	28	43	54	70	57	96
chr6	+	33398658	H5	14	2	0	0	0	5	0	5	0	0	0
chr6	+	45279785	H5	45	41	107	49	54	14	14	37	3	0	0
chr6	+	2137264	WT	26	5	0	2	0	0	2	0	2	0	3
chr6	+	31888876	WT	21	0	0	0	0	0	0	0	0	0	0
chr7	-	100858576	H5	50	19	3	0	5	0	0	2	0	5	0
chr7	-	105220453	H5	39	13	64	107	167	183	74	164	204	2	114
chr7	-	18342591	H5	17	4	29	8	7	8	2	2	16	0	0
chr7	-	2579286	H5	116	57	9	53	53	88	2	14	5	9	4
chr7	-	35883107	H5	2	0	0	0	0	0	9	0	2	3	0
chr7	-	85242163	H5	85	11	0	2	3	9	3	22	5	0	0
chr7	-	85490656	H5	63	9	20	66	27	9	4	13	27	0	2
chr7	+	107471638	H5	0	2	0	0	16	6	10	2	0	49	7
chr8	-	144001954	H5	19	37	36	51	149	203	108	131	191	53	163
chr8	-	144097260	H5	34	51	14	8	9	16	28	7	4	0	0
chr8	-	83513850	H5	11	9	8	0	4	2	0	0	11	0	0
chr8	+	110593251	H5	134	124	312	33	141	29	100	36	108	21	58
chr8	+	47689944	H5	144	77	68	50	40	44	41	11	32	9	38
chr8	+	97686037	H5	283	170	122	62	65	34	89	187	70	7	38
chr9	-	129131372	H5	2	4	0	16	16	0	14	0	82	176	146
chr9	-	130733679	H5	32	7	0	0	0	0	2	2	0	0	0
chr9	-	132320220	H5	79	5	4	12	36	14	91	127	99	1793	205
chr9	-	132966645	H5	47	25	9	25	73	60	71	62	201	241	117
chr9	-	134291697	H5	0	11	19	18	26	0	0	2	0	0	13
chr9	-	35503103	H5	71	54	9	16	17	23	23	11	13	4	84
chr9	-	93463043	H5	42	35	4	6	107	25	39	127	70	950	54
chr9	-	132297585	WT	15	5	0	0	2	8	0	2	2	0	0
chr9	+	128965851	H5	2	0	0	8	0	0	6	7	2	0	0
chr9	+	94925136	H5	0	17	0	0	4	9	0	0	31	16	24
chr9	+	136681872	WT	3	0	0	3	0	0	42	17	49	0	0
chrX	-	110253708	H5	88	154	84	27	34	34	21	28	18	0	10
chrX	-	153950802	H5	0	20	0	0	14	12	0	0	0	0	0
chrX	-	48722484	H5	2	0	9	0	11	22	0	9	7	0	33
chrX	-	68338250	H5	101	75	70	31	12	11	29	29	48	2	51
chrX	-	79190923	H5	42	15	0	9	5	3	49	11	3	7	0
chrX	-	94685558	H5	72	51	64	40	37	23	11	9	84	6	26
chrX	+	13969456	H5	0	7	0	5	0	0	0	0	0	0	0
chrX	+	63657874	H5	6	0	0	3	0	11	0	16	4	0	0

## Sheet: m598
CHROMO	STRAND	SITE	LTR index	W13_R1	W13_R2	W15_R1	W15_R2	W17_R1	W17_R2	W19_R1	W19_R2	Blood Unamplified	Bone marrow	Spleen
chr1	-	155480447	H5	7	39	48	15	5	18	96	26	11	0	4
chr1	-	160644418	H5	0	2	0	2	2	0	6	0	7	0	0
chr1	-	168047638	H5	1662	1499	1096	648	662	706	1900	732	605	629	545
chr1	-	25453809	H5	2	0	0	2	9	0	0	0	0	0	24
chr1	-	40172363	H5	41	13	19	9	14	77	0	0	31	0	34
chr1	-	45994939	H5	0	2	0	0	0	5	89	0	0	0	0
chr1	-	23312110	WT	8	4	38	0	0	0	0	0	2	0	0
chr1	+	148639762	H5	7	0	0	0	12	0	0	0	0	0	0
chr1	+	151214003	H5	185	175	92	45	38	45	93	60	69	65	102
chr1	+	180353659	H5	0	3	0	0	0	0	8	0	0	2	0
chr1	+	186879430	H5	9	7	16	15	3	9	4	2	15	0	35
chr1	+	20996602	H5	13	0	0	0	0	0	0	13	0	0	0
chr1	+	210098102	H5	891	1133	877	576	506	467	928	704	619	296	680
chr1	+	21750165	H5	0	0	0	0	7	0	81	7	0	0	0
chr1	+	25467431	H5	0	0	6	2	10	0	0	0	0	0	0
chr1	+	33019666	H5	0	0	0	0	27	0	0	0	0	0	0
chr1	+	37824456	H5	0	2	0	11	0	0	0	0	0	0	0
chr1	+	50203466	H5	51	34	0	2	9	8	4	0	3	0	0
chr1	+	62599657	H5	71	75	90	6	35	61	30	83	40	11	53
chr1	+	62604492	H5	2418	1807	1034	848	589	637	2464	1072	688	335	403
chr10	-	15840644	H5	7	17	0	8	0	18	25	0	81	2	2
chr10	-	60545947	H5	18	24	60	96	219	170	813	265	390	66	417
chr10	-	95676767	H5	1265	999	706	352	323	425	756	333	490	421	266
chr10	-	96529341	H5	526	588	339	555	123	296	688	509	190	59	107
chr10	+	101496863	H5	86	131	116	105	35	58	106	71	63	12	96
chr10	+	73449241	H5	58	53	13	37	6	6	55	18	11	2	18
chr10	+	89104420	H5	750	789	390	330	214	245	958	348	131	40	319
chr10	+	92851864	WT	34	0	0	0	0	0	0	0	2	0	2
chr11	-	103231044	H5	65	15	0	5	4	12	197	0	4	0	0
chr11	-	1712082	H5	605	494	319	327	184	183	302	190	83	22	135
chr11	-	3874126	H5	0	5	33	0	0	0	0	0	0	0	0
chr11	-	65461911	H5	10	0	0	2	0	0	0	0	0	0	0
chr11	-	68173433	H5	35	20	25	15	8	16	32	2	28	5	39
chr11	-	72939377	H5	457	421	226	271	124	180	261	58	114	45	172
chr11	-	73745908	H5	12	4	13	7	9	15	120	124	161	191	35
chr11	+	339895	H5	189	128	95	48	23	23	82	11	106	12	83
chr11	+	63649840	H5	13	40	50	2	37	23	26	22	37	4	14
chr11	+	63650140	H5	0	0	0	0	0	0	0	0	0	0	66
chr11	+	64795414	H5	3	33	0	0	7	8	0	0	0	0	28
chr11	+	65199267	H5	283	124	143	56	45	68	208	97	153	21	158
chr11	+	66168020	H5	160	126	137	210	163	172	719	524	359	8931	626
chr11	+	68569479	H5	66	56	54	71	234	411	1209	918	883	88	1011
chr12	-	10057820	H5	117	80	56	32	32	32	61	33	86	95	142
chr12	-	120792657	H5	2	27	0	3	0	8	0	8	7	139	5
chr12	-	42385500	H5	240	79	144	8	51	49	168	23	14	62	52
chr12	-	48676358	H5	0	7	0	2	2	0	46	3	4	0	3
chr12	-	57704704	H5	0	21	7	38	4	0	0	0	0	0	0
chr12	-	7007645	H5	590	244	24	35	10	6	401	241	803	109	302
chr12	-	95229824	H5	0	0	29	0	0	0	0	0	0	0	0
chr12	+	1014991	H5	1100	1316	884	553	397	540	817	648	909	154	516
chr12	+	121214705	H5	10	0	0	0	0	0	0	0	3	0	45
chr12	+	124914129	H5	0	0	0	0	0	0	2	40	0	0	5
chr12	+	49743904	H5	203	218	211	98	46	52	144	109	154	36	114
chr12	+	53389810	H5	25	41	18	0	0	9	0	86	5	0	0
chr12	+	54450553	H5	42	19	11	41	7	27	49	72	70	7	124
chr12	+	89336139	H5	10	5	0	0	0	0	0	0	0	0	0
chr12	+	121632522	WT	45	269	14	39	7	6	0	0	3	3	0
chr12	+	55924713	WT	326	290	504	420	606	719	624	261	251	57	282
chr13	+	45962388	H5	128	48	3	50	4	11	0	7	2	4	52
chr14	-	102867522	H5	444	265	171	264	55	107	212	66	124	29	103
chr14	-	42105405	H5	210	93	98	89	27	57	54	34	34	5	18
chr14	-	43035555	H5	38	7	23	5	7	0	74	12	27	3	33
chr14	-	92093297	H5	62	46	23	5	4	5	0	0	12	2	45
chr15	-	52404868	H5	477	306	475	68	217	139	415	386	155	25	149
chr15	-	75136708	H5	4	0	4	11	0	4	2	10	25	6	41
chr15	-	65004248	WT	5	0	2	0	16	36	50	231	94	7	5
chr15	+	33979571	H5	184	137	346	253	332	368	914	590	630	160	486
chr15	+	57146787	H5	4	3	10	6	0	6	5	0	0	0	16
chr15	+	63783925	H5	7	2	3	2	0	4	0	0	0	0	2
chr16	-	14855262	H5	18	19	4	10	6	7	8	9	4	4	8
chr16	-	1807200	H5	1926	1280	2800	1593	2343	2799	5014	2563	3313	1889	2586
chr16	-	2012865	H5	76	36	34	32	23	25	42	35	126	204	144
chr16	-	2065735	H5	26	15	23	10	45	17	94	96	117	1822	139
chr16	-	29957483	H5	81	157	44	0	1	7	106	109	32	49	248
chr16	-	385306	H5	111	142	118	82	31	66	171	72	150	19	424
chr16	-	437739	H5	92	122	104	2	10	35	41	8	57	3	103
chr16	-	50215243	H5	19	12	2	0	0	18	7	46	0	0	0
chr16	-	69575969	H5	22	4	11	45	0	10	6	9	50	2	6
chr16	-	69803896	H5	4	154	10	32	36	0	0	0	94	0	8
chr16	-	89551970	H5	572	369	257	168	126	171	374	356	586	326	733
chr16	-	87751892	WT	4	2	0	0	0	0	0	0	9	6	0
chr16	+	15703306	H5	18	51	27	9	3	6	0	15	12	5	51
chr16	+	28198201	H5	2	0	6	2	0	2	0	0	7	0	0
chr16	+	30298954	H5	36	55	12	3	4	9	0	3	3	0	2
chr16	+	30374429	H5	0	0	0	0	0	0	0	0	14	0	0
chr16	+	30381817	H5	0	3	14	2	0	0	0	0	0	0	0
chr16	+	53238165	H5	263	104	95	71	73	89	184	75	52	19	187
chr16	+	864232	H5	195	150	50	57	40	38	137	64	78	8	221
chr16	+	88806189	H5	4	2	3	2	3	0	0	7	4	298	0
chr16	+	89735366	H5	144	236	68	118	33	23	99	94	58	15	16
chr17	-	2146730	H5	232	193	129	65	57	41	228	71	139	4	143
chr17	-	29897280	H5	10	17	21	11	12	10	25	8	71	15	54
chr17	-	30741796	H5	0	8	2	5	0	14	0	0	0	2	40
chr17	-	46091830	H5	1519	1338	1263	1163	579	582	1955	1174	1070	672	1559
chr17	-	47540639	H5	27	18	0	12	0	0	3	0	4	0	0
chr17	-	49630538	H5	44	32	66	35	49	53	235	146	150	1991	121
chr17	-	63808008	H5	32	17	31	53	34	28	160	80	28	26	80
chr17	-	6987540	H5	677	589	332	174	116	326	233	163	219	25	140
chr17	-	76067037	H5	41	10	34	5	7	13	19	14	5	2	6
chr17	-	77987556	H5	331	320	258	276	114	109	469	160	72	17	112
chr17	-	82897043	H5	184	177	127	75	52	142	319	80	83	9	61
chr17	-	9424163	H5	211	96	70	86	8	36	88	95	173	30	212
chr17	-	16119244	WT	451	359	607	459	601	611	1356	799	732	1162	1071
chr17	-	37634198	WT	26	16	0	0	4	0	32	0	0	0	11
chr17	+	20347248	H5	12	2	6	0	0	0	0	0	0	0	0
chr17	+	37269338	H5	0	5	28	0	0	0	0	0	0	0	0
chr17	+	37558800	H5	120	52	86	6	6	7	21	4	12	6	28
chr17	+	5177378	H5	27	21	24	21	27	35	429	182	54	1574	85
chr17	+	61966895	H5	737	623	494	802	372	404	920	526	732	137	446
chr17	+	64647060	H5	105	85	53	56	52	28	117	19	12	7	24
chr17	+	75043715	H5	11	23	12	2	2	2	0	0	0	2	0
chr17	+	75687266	H5	13	14	10	8	6	3	148	67	123	26	206
chr17	+	78769115	H5	9	16	55	44	3	0	29	18	3	0	2
chr17	+	79966029	H5	5	6	47	0	6	5	9	0	0	0	0
chr17	+	81465745	H5	5	8	9	9	8	7	3	21	26	686	16
chr17	+	82056171	H5	21	52	54	2	16	3	77	3	0	2	81
chr18	-	39767233	H5	81	340	126	36	45	55	281	210	21	13	32
chr18	-	60972954	H5	2	0	27	22	0	4	10	10	13	0	2
chr18	+	26032733	H5	0	9	8	0	0	2	1	0	0	2	0
chr18	+	56635524	H5	173	185	17	8	50	52	375	16	10	40	80
chr18	+	6253820	H5	0	0	0	3	3	0	130	9	8	5	42
chr18	+	49209381	WT	0	0	0	0	15	8	15	16	3	2	9
chr19	-	11824848	H5	122	122	114	141	58	105	136	59	163	92	49
chr19	-	12190408	H5	29	0	0	0	0	0	6	0	0	35	27
chr19	-	15235292	H5	921	896	437	302	330	272	617	352	295	343	427
chr19	-	18294109	H5	12	8	18	30	65	150	470	268	115	14	238
chr19	-	2261622	H5	135	185	51	67	26	62	77	121	183	13	18
chr19	-	41557934	H5	0	0	7	0	18	2	30	2	0	0	0
chr19	-	46903512	H5	2700	2257	1476	876	651	914	2033	1099	1524	918	985
chr19	-	48433487	H5	0	23	65	7	19	7	0	17	10	2	51
chr19	-	49295861	H5	10	13	16	11	4	23	381	114	118	12	94
chr19	-	49573491	H5	142	21	81	48	64	42	702	377	490	21	719
chr19	-	8057944	H5	17	21	29	61	47	90	280	170	313	198	559
chr19	+	14748223	H5	0	0	0	7	4	0	34	0	2	0	0
chr19	+	15409590	H5	49	2	0	0	2	0	2	8	0	0	0
chr19	+	1634827	H5	129	20	25	34	37	31	194	65	26	19	62
chr19	+	17803383	H5	154	173	108	80	28	83	71	166	56	541	112
chr19	+	3673570	H5	2	0	0	0	0	0	0	31	0	0	17
chr19	+	49353872	H5	118	129	170	187	113	127	326	256	434	67	662
chr19	+	51229010	H5	14	17	17	19	12	19	2	185	39	1016	110
chr19	+	971254	H5	0	5	5	4	7	7	0	0	0	0	0
chr19	+	1821014	WT	13	15	39	18	26	67	12	14	74	5	113
chr2	-	202684503	H5	122	106	6	23	7	6	10	0	8	0	2
chr2	-	203070758	H5	10	65	3	3	2	7	15	0	11	31	2
chr2	-	210096579	H5	2	32	2	3	8	0	0	0	50	0	22
chr2	-	8879616	H5	0	0	157	3	0	5	0	48	6	0	0
chr2	-	35096067	WT	29	11	14	7	43	29	86	49	45	16	14
chr2	+	112222756	H5	31	28	20	2	16	22	2	52	3	0	16
chr2	+	146322969	H5	0	0	6	0	8	0	0	0	0	2	0
chr2	+	175105889	H5	4	9	17	5	0	2	26	5	0	2	2
chr2	+	177129109	H5	65	84	15	14	20	35	34	24	44	20	36
chr2	+	226885150	H5	72	64	81	4	52	28	104	37	57	54	53
chr2	+	32304211	H5	0	37	4	0	0	0	16	2	0	26	0
chr2	+	55056315	H5	0	2	0	0	5	0	0	28	0	0	0
chr20	-	3971503	H5	250	200	132	102	23	61	465	224	128	25	225
chr20	+	19863892	H5	0	0	0	0	0	0	0	0	0	36	0
chr20	+	37040063	H5	257	90	228	93	31	38	288	295	117	23	143
chr20	+	37059471	H5	1423	1040	872	643	380	429	1319	647	396	131	243
chr20	+	49018191	H5	32	16	21	28	16	2	32	5	58	279	11
chr20	+	578562	H5	2	2	0	83	0	3	0	0	2	0	0
chr20	+	64276547	H5	15	6	0	2	0	3	0	0	4	27	3
chr21	+	37195553	H5	13	50	10	34	33	22	48	103	187	12	69
chr21	+	43782939	H5	0	0	3	0	0	0	0	0	5	0	10
chr22	-	27854349	H5	117	13	77	19	9	7	14	4	18	5	8
chr22	-	38540868	H5	4	0	4	0	1	3	14	16	57	6	35
chr22	-	41102326	H5	176	143	79	153	21	76	4	44	101	7	58
chr22	-	50371989	H5	0	0	4	2	9	0	3	27	5	0	43
chr22	-	50413052	H5	0	0	0	0	0	0	0	8	0	0	5
chr22	+	22502275	H5	613	240	61	54	132	99	224	117	74	21	67
chr22	+	26676647	H5	6	37	21	18	6	0	11	39	0	0	7
chr22	+	28448279	H5	2	0	0	0	0	0	0	3	0	82	0
chr22	+	30959550	H5	23	15	61	15	5	72	95	11	8	7	43
chr22	+	38380499	H5	144	116	115	25	67	45	60	78	56	9	23
chr22	+	40850044	H5	15	188	56	11	19	34	25	136	61	6	10
chr22	+	50633945	H5	57	54	22	5	0	0	0	0	4	0	2
chr22	+	30147436	WT	0	0	5	0	1	2	10	3	2	0	0
chr3	-	15219508	H5	526	557	1440	834	2396	2977	7097	3235	4141	2333	3673
chr3	-	30247937	H5	907	537	284	74	180	119	232	107	159	30	188
chr3	+	193821910	H5	80	88	52	58	22	16	205	77	50	175	58
chr3	+	197971354	WT	0	0	27	0	20	7	2	65	0	0	0
chr4	-	141921782	H5	1946	1511	1122	1013	841	710	1352	976	1013	368	794
chr4	-	33298926	H5	79	48	104	88	85	91	487	290	332	220	501
chr4	-	73204824	H5	2	2	0	0	0	2	2	0	3	0	0
chr4	+	15429321	H5	2	0	0	0	9	0	0	0	0	0	0
chr4	+	2888825	H5	1	0	0	0	0	0	0	1	1	13	0
chr4	+	71009670	H5	385	654	150	307	139	182	219	111	70	23	53
chr4	+	81431788	H5	0	11	29	0	0	0	149	0	4	0	0
chr4	+	118073	WT	1875	1829	3328	2586	3082	3637	3826	2253	1450	443	878
chr5	-	132617428	H5	11	3	7	10	5	10	55	42	68	628	57
chr5	-	158973673	H5	47	18	12	0	6	2	22	17	4	2	0
chr5	+	116565249	H5	96	42	31	39	13	28	73	25	145	7	35
chr5	+	134539373	H5	0	0	25	0	0	0	0	0	0	0	0
chr5	+	59298290	H5	55	56	10	49	11	23	8	115	9	5	23
chr5	+	67100674	H5	272	192	52	10	115	38	206	160	34	20	61
chr6	-	145887521	H5	24	0	7	0	0	0	0	0	0	2	0
chr6	-	30703671	H5	13	0	0	0	0	0	4	33	3	8	2
chr6	-	31635856	H5	0	0	0	0	2	3	15	8	4	0	0
chr6	-	31687100	H5	0	0	34	12	0	0	102	26	2	0	0
chr6	-	34319476	H5	25	42	18	23	41	29	154	211	142	431	492
chr6	+	135466499	H5	0	0	0	0	0	0	0	0	0	2	9
chr6	+	139418547	H5	2	0	0	0	0	0	68	2	0	0	0
chr6	+	30030120	H5	4	76	54	0	9	3	46	39	2	0	20
chr6	+	36502580	H5	169	143	57	91	92	33	755	212	41	142	29
chr6	+	37236721	H5	3882	3453	1900	1536	1162	1244	3591	1508	2458	1077	1562
chr6	+	30609715	WT	0	0	0	0	9	0	0	0	0	2	0
chr7	-	130174873	H5	9	2	0	0	0	0	0	5	0	0	0
chr7	-	8081189	H5	210	235	174	121	108	51	175	30	214	46	173
chr7	+	100055473	H5	451	137	60	57	60	75	17	84	207	34	61
chr7	+	11100060	H5	23	3	6	3	2	7	16	10	0	0	3
chr7	+	135456754	H5	284	159	87	65	129	49	358	354	74	23	14
chr8	-	119532278	H5	164	137	200	51	43	62	264	92	201	258	192
chr8	-	123360090	H5	3376	1929	4012	2796	4106	4881	9908	6649	2917	1616	3017
chr8	-	144171122	H5	65	114	150	57	13	6	69	90	94	4	13
chr8	-	70309123	WT	194	132	224	115	197	307	202	195	227	12	108
chr8	+	144775778	H5	89	73	56	25	30	47	39	49	72	12	93
chr8	+	60742889	H5	0	0	2	4	0	0	0	2	8	218	2
chr8	+	88114948	H5	0	0	0	2	0	0	80	12	41	2	0
chr9	-	136034249	H5	758	290	157	624	103	167	228	130	285	175	100
chr9	-	136407993	H5	62	25	91	69	77	162	238	250	577	118	567
chr9	+	129376876	H5	4	0	0	11	27	11	0	0	4	2	0
chr9	+	33991426	H5	185	236	149	196	115	96	366	237	221	632	76
chr9	+	69733815	H5	0	2	14	0	0	2	0	0	0	0	0
chr9	+	128586505	WT	122	65	107	2	20	2	6	90	43	4	2
chr9	+	137639492	WT	50	19	20	17	21	4	7	0	3	0	18
chrX	+	95767229	H5	239	159	25	17	39	38	31	49	46	6	45
chrX	+	97466403	H5	0	20	0	0	0	0	0	0	0	0	0

## Sheet: m591
CHROMO	STRAND	SITE	LTR index	W13_R1	W13_R2	W15_R1	W15_R2	W17_R1	W17_R2	W19_R1	W19_R2	EP_BM	EP_SP
chr1	-	150804190	H5	198	90	2	72	36	70	16	0	0	7
chr1	-	16560798	H5	0	0	0	4	13	6	4	4	9	122
chr1	-	167237298	H5	0	18	0	0	0	0	4	0	0	0
chr1	-	168175357	H5	0	0	0	0	0	0	0	0	0	0
chr1	-	1802943	H5	0	6	38	27	0	0	0	0	0	0
chr1	-	222974380	H5	33	53	5	23	225	24	0	14	0	56
chr1	-	25341201	H5	46	39	69	20	84	167	107	28	53	121
chr1	-	25854238	H5	229	76	11	45	20	16	25	54	0	18
chr1	-	27799674	H5	0	32	15	19	0	2	8	56	0	21
chr1	-	28063937	H5	3	97	0	0	0	0	0	0	0	38
chr1	-	28299966	H5	17	2	0	0	0	0	0	0	0	0
chr1	-	32856272	H5	8	5	27	11	94	17	18	5	9	112
chr1	-	39255981	H5	64	59	8	8	2	0	0	0	0	0
chr1	-	41231612	H5	3240	2751	796	1535	1147	835	1245	1359	189	427
chr1	-	168046854	WT	167	0	0	0	0	3	0	0	0	2
chr1	-	168108483	WT	0	11	0	0	0	0	0	6	0	0
chr1	-	204538257	WT	0	0	0	0	0	0	2	9	0	0
chr1	-	28909919	WT	0	0	0	0	48	40	0	0	0	0
chr1	+	110795304	H5	0	0	0	0	106	0	0	0	0	0
chr1	+	112655147	H5	6	4	6	0	31	0	9	177	0	30
chr1	+	155458575	H5	2026	1241	1338	1215	3013	2440	1302	1252	761	2326
chr1	+	155796699	H5	103	102	86	28	65	138	107	92	4	226
chr1	+	161926450	H5	237	0	0	0	0	0	0	0	0	0
chr1	+	17048386	H5	9	30	0	0	37	10	19	2	93	46
chr1	+	1844708	H5	0	0	0	0	0	0	71	0	0	0
chr1	+	194068253	H5	15	8	6	72	0	4	13	0	0	22
chr1	+	202739030	H5	0	19	76	6	0	9	0	0	0	0
chr1	+	203619260	H5	0	0	0	0	0	0	6	0	0	13
chr1	+	226292413	H5	0	0	6	4	7	6	2	2	4	6
chr1	+	27927974	H5	0	0	0	0	0	15	0	0	0	24
chr1	+	40716226	H5	549	705	384	381	855	473	290	902	216	668
chr1	+	155521661	WT	14	11	9	19	0	12	42	0	0	0
chr1	+	197654245	WT	0	106	0	23	0	48	0	2	0	49
chr1	+	199793353	WT	0	0	0	0	0	0	0	0	28	0
chr1	+	226292346	WT	753	1179	5096	4533	10387	7987	5823	4574	4934	10746
chr10	-	101986739	H5	68	0	0	0	0	0	0	0	0	0
chr10	-	107685299	H5	0	11	0	0	0	0	0	0	0	0
chr10	-	240781	H5	54	40	0	0	0	0	0	0	0	0
chr10	-	27923858	H5	8	5	6	25	4	5	0	3	0	2
chr10	-	87961288	H5	5	4	3	12	7	2	5	37	0	4
chr10	-	96958732	H5	1392	1402	914	767	550	617	519	107	51	283
chr10	-	6621446	WT	0	0	0	29	0	7	0	0	0	0
chr10	-	74225845	WT	8	38	71	2	19	52	58	87	2	10
chr10	+	74538478	H5	0	2	0	0	0	0	9	3	776	59
chr10	+	92521890	H5	57	178	32	0	87	69	0	239	456	95
chr10	+	92941958	H5	140	40	31	13	0	6	0	0	0	0
chr10	+	95956338	H5	26	10	3	4	6	21	7	4	0	9
chr10	+	87960190	WT	0	0	0	0	0	3	6	49	3295	91
chr11	-	117042645	H5	0	0	0	0	0	19	112	5	0	119
chr11	-	118256047	H5	0	0	4	23	0	0	0	0	0	0
chr11	-	28057917	H5	317	235	61	71	15	90	72	447	10	60
chr11	-	340739	H5	40	45	35	6	10	3	10	0	26	16
chr11	-	3741269	H5	0	0	0	24	0	24	0	0	0	0
chr11	-	3917173	H5	0	0	0	0	0	0	0	0	0	0
chr11	-	63701462	H5	345	299	246	137	77	189	171	87	208	265
chr11	-	66642163	H5	67	31	4	0	0	0	10	10	0	29
chr11	-	73555829	H5	0	0	15	0	30	42	0	0	0	0
chr11	-	1716482	WT	830	216	2100	2517	5847	3885	2699	1601	2017	4472
chr11	-	67136067	WT	0	0	0	0	0	0	27	0	329	5
chr11	+	105791543	H5	25	26	50	8	3	0	34	0	0	127
chr11	+	122417289	H5	6	14	5	0	49	7	74	34	1138	248
chr11	+	134176364	H5	65	4	23	4	30	6	12	2	0	10
chr11	+	65605631	H5	0	0	0	5	4	0	2	12	902	237
chr11	+	65648576	H5	2	0	0	0	42	0	16	0	0	5
chr11	+	66649369	H5	0	0	0	0	0	8	6	0	0	43
chr11	+	67194881	H5	0	0	0	0	5	27	11	23	0	29
chr11	+	67199723	H5	0	30	9	0	0	0	0	0	0	5
chr11	+	73087654	H5	7	44	20	7	9	4	2	0	0	17
chr11	+	74202671	H5	98	140	141	80	134	117	74	55	17	77
chr11	+	67393940	WT	0	4	105	40	68	71	35	127	89	118
chr11	+	68084712	WT	0	9	0	8	3	0	0	71	0	0
chr11	+	68607208	WT	0	22	322	0	0	44	49	0	0	8
chr12	-	1108106	H5	0	0	0	57	0	0	0	0	0	0
chr12	-	117077455	H5	3	0	0	0	0	0	12	0	0	0
chr12	-	120794158	H5	399	349	1001	963	2229	1089	346	1101	419	834
chr12	-	122372377	H5	307	237	479	240	259	328	367	572	196	541
chr12	-	49500709	H5	94	90	64	100	4	42	6	244	0	40
chr12	-	6510585	H5	5	90	60	24	177	50	66	52	0	7
chr12	-	7029123	H5	35	0	0	0	0	0	0	0	0	0
chr12	-	131975514	WT	9	11	67	3	6	6	17	0	0	0
chr12	+	103969726	H5	7	15	39	13	0	5	36	3	0	3
chr12	+	1068887	H5	26	2	22	10	50	0	10	0	0	14
chr12	+	111894197	H5	672	1110	1178	640	1467	544	361	46	0	254
chr12	+	116020254	H5	0	2	0	0	0	0	0	0	0	26
chr12	+	1247616	H5	0	0	0	53	0	46	0	0	0	0
chr12	+	124913781	H5	0	0	16	0	0	0	0	0	0	0
chr12	+	26048269	H5	0	6	15	0	0	12	0	0	0	0
chr12	+	38681109	H5	0	0	4	0	4	8	0	0	0	0
chr12	+	5763989	H5	292	44	45	127	146	133	0	36	0	84
chr12	+	7206958	H5	0	0	0	0	0	0	0	0	145	62
chr12	+	7433878	H5	8	38	0	0	18	0	0	0	0	0
chr12	+	79110144	H5	2	0	0	0	14	0	0	0	0	0
chr12	+	9591008	H5	35	26	129	4	256	32	29	0	0	30
chr13	-	48460517	H5	0	0	0	0	0	0	6	0	0	29
chr13	-	86875269	WT	0	0	0	46	0	0	0	0	0	0
chr13	+	28187636	H5	4	2	0	20	0	7	0	0	0	0
chr13	+	45249880	H5	11	0	0	0	0	0	0	0	0	0
chr13	+	48166112	H5	0	0	0	0	0	23	0	2	0	0
chr13	+	48370115	H5	0	0	0	0	0	0	0	0	0	0
chr14	-	96545584	H5	14	36	8	8	0	6	12	0	0	7
chr14	-	84045048	WT	35	14	146	177	446	271	261	476	90	807
chr14	+	105266307	H5	2093	1159	1376	990	1083	655	779	599	420	1854
chr14	+	106136874	H5	4	5	0	3	0	0	0	0	0	3
chr14	+	56457313	H5	0	0	0	0	12	0	0	0	0	0
chr14	+	90919811	H5	61	8	0	0	0	0	0	0	0	0
chr15	-	64289257	H5	0	0	12	0	0	14	0	0	0	0
chr15	-	67527288	H5	0	0	0	0	0	2	11	0	0	3
chr15	-	72543847	H5	35	32	0	7	17	10	45	0	0	5
chr15	-	76669203	H5	17	10	13	6	0	2	58	0	0	8
chr15	-	90735762	H5	18	48	0	0	0	0	3	0	0	0
chr15	+	17087351	H5	0	0	35	4	0	12	0	0	0	0
chr15	+	63729392	H5	87	198	40	25	13	46	103	23	0	51
chr15	+	64106831	H5	0	3	2	34	0	3	2	27	0	2
chr15	+	77470341	H5	0	0	0	0	31	0	0	0	0	0
chr15	+	83157027	H5	189	181	357	41	279	167	124	5	68	3
chr15	+	90768134	H5	0	6	0	0	24	28	85	19	1759	505
chr15	+	42821125	WT	4	20	6	9	10	9	11	0	0	2
chr15	+	75102870	WT	2	0	0	0	0	0	39	0	0	0
chr16	-	15618684	H5	874	861	507	328	519	372	146	130	147	397
chr16	-	15628383	H5	829	677	2790	1692	2391	2618	2264	1994	26	1059
chr16	-	18880894	H5	0	0	0	0	0	0	0	0	14	6
chr16	-	27258151	H5	0	0	0	0	4	0	0	0	0	106
chr16	-	28472936	H5	3	5	2	4	0	6	14	5	0	4
chr16	-	30293436	H5	0	0	3	0	2	6	6	12	0	4
chr16	-	3063239	H5	26	0	0	0	0	0	0	0	0	0
chr16	-	69059912	H5	605	272	173	199	0	147	84	81	246	33
chr16	-	78842886	H5	12	69	36	4	17	56	7	0	0	7
chr16	-	89436966	H5	32	17	41	6	17	8	2	10	0	4
chr16	-	4504090	WT	314	243	96	57	21	50	15	0	0	31
chr16	-	68139514	WT	33	35	0	18	0	29	0	0	0	10
chr16	-	89515481	WT	0	0	0	0	0	0	0	0	510	0
chr16	+	1517346	H5	17	7	0	6	0	0	0	0	0	0
chr16	+	2059499	H5	0	0	0	0	0	0	20	0	0	0
chr16	+	22466948	H5	0	0	0	0	0	0	0	0	0	0
chr16	+	260089	H5	0	0	0	0	0	0	50	0	0	0
chr16	+	30554160	H5	107	0	0	61	0	0	47	0	0	0
chr16	+	3083196	H5	224	2	15	2	3	2	0	0	0	0
chr16	+	46394943	H5	15	14	12	21	2	4	1	69	98	14
chr16	+	67594262	H5	0	0	0	12	0	0	0	0	0	0
chr16	+	67618730	H5	108	48	0	58	0	13	8	0	0	0
chr16	+	753909	H5	71	32	0	26	2	0	0	0	0	13
chr16	+	89480427	H5	22	57	7	14	22	12	9	3	0	22
chr16	+	89530299	H5	0	0	0	0	0	0	121	0	0	0
chr16	+	926085	H5	436	208	130	244	371	344	128	40	26	76
chr16	+	2981739	WT	49	0	0	0	0	0	0	0	0	9
chr16	+	30293966	WT	5	5	2	0	4	2	12	0	2	9
chr16	+	50759674	WT	697	737	6	652	858	414	256	62	0	62
chr17	-	31206790	H5	0	0	63	4	151	212	353	50	23	131
chr17	-	37020820	H5	0	0	0	0	17	0	0	0	0	6
chr17	-	37200240	H5	0	0	0	0	0	0	0	0	0	0
chr17	-	39488641	H5	0	28	0	0	0	0	0	0	0	3
chr17	-	40147780	H5	1047	1145	1022	710	920	750	900	568	73	593
chr17	-	42134916	H5	1185	1257	751	766	1067	556	449	202	555	1447
chr17	-	48856128	H5	0	72	0	17	0	0	36	0	0	0
chr17	-	49797883	H5	9	3	9	2	20	4	0	0	0	17
chr17	-	75360773	H5	234	372	122	186	139	93	141	255	0	122
chr17	-	77180990	H5	0	3	11	0	0	78	0	0	0	0
chr17	-	78758146	H5	1498	1710	850	683	2553	589	573	1235	9	1014
chr17	-	80332729	H5	0	0	0	0	0	0	0	0	0	0
chr17	-	82259011	H5	37	33	20	17	3	35	5	0	0	40
chr17	-	82525609	H5	0	2	0	23	0	4	0	0	0	21
chr17	-	82824798	H5	823	881	1229	751	933	1260	936	857	11	651
chr17	-	8364799	H5	2051	1934	1837	1159	1424	1581	1312	416	715	940
chr17	-	1823136	WT	0	0	0	0	0	0	0	0	267	0
chr17	-	44815405	WT	568	150	304	319	314	204	122	10	225	373
chr17	-	63107663	WT	54	124	3	15	819	352	102	0	6276	76
chr17	-	7871021	WT	4	43	0	0	0	0	2	0	0	0
chr17	+	1675420	H5	10	7	0	0	0	12	2	0	0	0
chr17	+	2465635	H5	30	0	36	0	2	0	0	0	0	0
chr17	+	37447309	H5	0	0	0	0	0	0	0	0	0	11
chr17	+	39299219	H5	1117	958	953	906	873	541	291	235	67	409
chr17	+	40258056	H5	0	0	0	0	39	7	0	0	0	2
chr17	+	44459663	H5	12	0	0	0	0	2	7	0	0	0
chr17	+	46187215	H5	71	30	97	196	101	76	77	17	0	77
chr17	+	67907681	H5	0	21	0	0	0	0	5	0	0	102
chr17	+	75138298	H5	2	2	49	0	2	0	0	0	0	0
chr17	+	78057675	H5	454	504	1081	836	2439	1262	1045	635	844	1886
chr17	+	81578202	H5	2209	3320	8512	7806	20994	13459	10624	9342	3085	13822
chr17	+	82168961	H5	15	55	18	20	45	13	0	2	0	82
chr17	+	17946018	WT	36	9	23	0	102	40	32	0	1266	357
chr17	+	34223453	WT	28	9	16	30	0	0	0	0	0	0
chr17	+	40549378	WT	144	342	153	294	77	140	165	4	0	105
chr17	+	424854	WT	0	4	2	0	0	79	2	2	0	0
chr17	+	45249205	WT	0	0	0	0	0	0	0	34	110	19
chr17	+	63796171	WT	0	75	44	0	0	0	0	0	0	0
chr17	+	78753164	WT	0	0	0	0	0	0	0	0	0	0
chr17	+	80321488	WT	0	0	0	0	113	0	0	0	0	0
chr17	+	82844809	WT	0	0	0	0	0	0	0	0	187	0
chr18	-	46864771	H5	0	12	0	0	0	6	0	0	0	0
chr18	-	46895687	H5	14	0	34	0	19	0	4	0	0	0
chr18	-	9195493	H5	0	27	26	43	0	0	0	68	0	0
chr18	-	5430547	WT	0	23	20	0	5	0	0	0	0	0
chr18	+	17642288	H5	29	0	14	16	31	0	0	0	0	266
chr18	+	31631507	H5	1380	1786	1022	1535	1656	1269	895	346	193	849
chr18	+	55981418	H5	24	15	0	0	8	7	0	50	0	27
chr18	+	58723676	H5	179	61	0	11	2	34	29	39	0	150
chr18	+	9353868	H5	0	0	0	0	0	0	0	0	0	67
chr19	-	10099722	H5	606	438	675	521	950	432	200	742	0	82
chr19	-	1031469	H5	20	10	9	10	0	0	0	0	0	0
chr19	-	10373880	H5	0	32	14	0	0	0	0	0	0	0
chr19	-	11172604	H5	48	0	36	5	9	0	0	42	0	26
chr19	-	1477508	H5	0	0	7	2	0	3	0	2	0	0
chr19	-	15287732	H5	0	69	14	0	91	41	0	4	0	0
chr19	-	1984823	H5	0	0	2	0	24	9	80	21	0	194
chr19	-	23373771	H5	254	128	102	28	44	20	51	0	0	6
chr19	-	3827509	H5	18	4	0	0	0	11	0	0	0	18
chr19	-	4424354	H5	30	13	0	7	0	101	20	0	0	0
chr19	-	48471877	H5	0	0	0	0	0	0	0	0	0	0
chr19	-	49312991	H5	0	0	0	0	0	0	0	0	467	0
chr19	-	51229192	H5	0	4	0	15	0	0	62	0	0	6
chr19	-	51589456	H5	7	0	8	0	9	2	0	0	0	2
chr19	-	52082118	H5	0	0	0	3	56	0	0	0	0	0
chr19	-	55246180	H5	0	0	0	0	0	0	0	0	0	0
chr19	-	5611853	H5	1242	1882	993	798	972	659	549	985	763	772
chr19	-	9334120	H5	17	61	26	15	17	17	20	9	0	3
chr19	-	9348044	H5	162	31	0	0	0	0	0	0	0	0
chr19	-	10992957	WT	0	0	7	2	13	0	0	0	0	0
chr19	-	49250235	WT	0	0	0	0	0	0	0	0	131	63
chr19	+	10153378	H5	18	25	99	0	4	58	7	35	0	86
chr19	+	12593788	H5	135	109	43	20	76	22	51	0	0	0
chr19	+	14404032	H5	139	16	20	34	54	69	10	0	0	77
chr19	+	17095451	H5	0	0	0	0	3	24	0	0	0	0
chr19	+	1890438	H5	0	0	68	14	8	0	0	2	0	0
chr19	+	33464694	H5	342	165	70	74	33	160	90	5	0	110
chr19	+	49013836	H5	0	0	0	3	19	3	2	0	0	0
chr19	+	49248263	H5	4	3	64	29	25	25	41	0	0	76
chr19	+	49566907	H5	0	0	0	0	0	0	0	0	0	0
chr19	+	49572761	H5	0	5	16	17	0	32	12	0	0	233
chr19	+	52608934	H5	0	0	0	0	0	0	0	0	0	12
chr19	+	55398584	H5	132	92	40	43	45	16	32	40	14	23
chr19	+	5685341	H5	0	0	0	0	0	0	0	0	0	19
chr19	+	58414038	H5	265	15	42	0	267	6	0	0	0	6
chr19	+	7839112	H5	0	0	0	0	0	0	4	0	3	9
chr19	+	10582547	WT	0	4	11	0	0	0	0	0	0	31
chr19	+	1168504	WT	11	0	0	0	0	0	0	0	0	0
chr19	+	29975712	WT	0	0	0	0	0	0	0	0	207	0
chr19	+	35305313	WT	20	200	13	0	0	14	3	0	0	0
chr19	+	55625679	WT	0	16	0	0	0	0	0	0	0	0
chr2	-	144414464	H5	10	44	117	84	20	0	28	0	0	9
chr2	-	20746844	H5	0	40	0	74	0	0	17	0	0	0
chr2	-	226850184	H5	14	0	51	22	90	20	28	10	0	32
chr2	-	241386230	H5	3	21	23	69	3	2	0	0	0	7
chr2	-	27888662	H5	0	42	22	0	0	0	28	0	0	0
chr2	-	110655658	WT	0	0	0	0	0	15	0	0	0	0
chr2	-	213002192	WT	0	10	4	0	0	0	0	0	0	0
chr2	-	241337522	WT	0	0	0	0	0	0	91	0	1521	130
chr2	-	64742312	WT	14	158	66	39	45	13	14	0	0	14
chr2	+	108782029	H5	0	3	22	4	4	0	14	2	0	6
chr2	+	11267566	H5	466	517	458	142	151	203	219	1034	0	61
chr2	+	190919950	H5	0	5	0	9	7	32	38	43	0	28
chr2	+	36906824	H5	464	663	880	526	1045	808	758	97	0	383
chr2	+	179019401	WT	0	0	0	0	0	0	0	0	0	0
chr2	+	232756836	WT	0	8	46	11	19	8	0	0	0	0
chr2	+	30514083	WT	0	12	0	0	0	0	0	0	0	0
chr2	+	40971885	WT	0	20	0	2	0	0	0	0	0	0
chr20	-	35376042	H5	213	4	30	2	42	17	5	53	0	145
chr20	-	45012648	H5	111	16	71	19	0	5	23	101	2447	251
chr20	-	34457585	WT	0	23	0	0	0	0	0	0	0	0
chr20	-	62699223	WT	0	0	8	0	5	0	0	0	203	0
chr20	+	10538747	H5	5	4	33	2	13	9	2	3	0	0
chr20	+	2975509	H5	0	10	52	0	19	43	59	14	0	59
chr20	+	3387386	H5	0	0	0	0	0	0	0	0	0	0
chr20	+	3390335	H5	0	0	0	0	0	0	0	0	0	25
chr20	+	35056709	H5	179	146	28	20	31	141	18	41	0	21
chr20	+	35605929	H5	0	87	30	17	0	9	13	0	0	29
chr20	+	36713752	H5	224	260	535	566	1183	966	717	534	1389	1737
chr20	+	3950391	H5	419	1409	518	284	89	330	27	360	0	325
chr20	+	8199100	H5	0	16	0	0	0	0	0	0	0	0
chr21	-	15197962	H5	234	6	78	0	71	52	81	0	0	0
chr22	-	29956200	H5	656	879	914	411	647	682	616	236	497	878
chr22	-	38488678	H5	31	15	27	14	11	21	10	0	0	2
chr22	-	45746763	H5	8	6	0	0	0	5	0	0	0	0
chr22	-	26477658	WT	7	10	13	37	0	0	0	0	0	0
chr22	+	28153493	H5	1071	773	505	330	324	442	317	280	99	441
chr22	+	28309789	H5	0	0	3	37	0	0	0	0	0	0
chr22	+	50134992	H5	5	4	3	5	3	3	3	0	2	4
chr22	+	50669269	H5	1	1	6	0	9	0	0	0	11	59
chr22	+	38892231	WT	0	0	0	0	0	0	0	0	12	0
chr22	+	40126170	WT	148	293	267	157	92	38	35	0	0	85
chr3	-	111942798	H5	0	34	39	36	61	14	38	2	0	25
chr3	-	117974440	H5	0	2	4	5	0	7	0	0	0	0
chr3	-	11831343	H5	0	0	0	0	0	0	0	0	0	0
chr3	-	158191439	H5	2	66	4	0	5	0	0	0	0	0
chr3	-	160278459	H5	247	179	164	114	227	32	217	0	92	34
chr3	-	171244722	H5	22	0	0	30	0	0	0	0	0	0
chr3	-	48862871	H5	0	40	0	0	76	0	0	0	0	0
chr3	-	69031382	H5	11	0	4	0	14	0	5	1	0	4
chr3	-	127811347	WT	110	57	123	40	32	23	46	2	0	19
chr3	-	129726743	WT	70	0	0	0	0	0	0	0	0	0
chr3	-	57275919	WT	0	0	0	0	0	0	0	0	0	0
chr3	-	72783578	WT	15	37	617	375	1358	1247	1211	967	643	1155
chr3	+	107371691	H5	13	26	60	45	15	25	108	22	10	43
chr3	+	115125226	H5	5	0	3	2	7	0	0	2	0	0
chr3	+	155691271	H5	3	0	0	19	0	0	5	0	0	0
chr3	+	17369057	H5	216	124	569	214	697	758	608	279	163	998
chr3	+	186768207	H5	182	95	92	89	24	49	201	6	49	26
chr3	+	188535837	H5	606	536	144	265	789	180	157	807	166	425
chr3	+	198026658	H5	116	114	523	286	356	406	401	122	51	330
chr3	+	44427148	H5	0	0	0	40	0	0	0	0	0	0
chr3	+	48182037	H5	628	90	98	232	52	81	0	0	0	33
chr3	+	49507736	H5	0	18	0	0	0	6	0	0	0	0
chr3	+	49811352	H5	0	0	0	0	0	0	0	0	0	0
chr3	+	99883622	H5	0	0	0	45	0	0	25	0	0	0
chr3	+	156685467	WT	283	511	130	262	500	523	249	35	43	730
chr4	-	1696556	H5	0	0	0	0	0	6	0	6	0	2
chr4	-	714794	H5	0	4	0	4	0	0	0	0	57	0
chr4	-	79295844	H5	22	11	21	8	33	8	12	0	0	2
chr4	-	83433338	H5	28	0	29	8	5	20	64	0	0	140
chr4	+	101896610	H5	372	202	408	207	832	460	234	185	102	302
chr4	+	1093401	H5	45	16	0	0	0	0	0	0	0	0
chr4	+	161510049	H5	10	6	2	0	6	3	0	0	0	0
chr4	+	513790	H5	0	0	0	6	0	0	3	36	0	4
chr4	+	728105	H5	47	0	28	23	0	6	0	0	0	0
chr4	+	76122006	H5	0	11	0	0	0	0	0	0	1039	25
chr4	+	78847523	H5	0	0	0	0	0	0	0	0	0	0
chr4	+	84822912	H5	47	67	27	13	9	0	37	0	6	5
chr4	+	88991497	H5	243	293	153	137	9	83	104	0	17	47
chr5	-	131689456	H5	11	96	31	34	71	18	6	118	0	2
chr5	-	180559796	H5	8	26	10	14	60	8	22	2	0	0
chr5	-	58280450	H5	371	293	1152	1182	2743	1704	919	528	0	757
chr5	-	177323522	WT	6	10	0	2	0	0	0	0	0	0
chr5	+	106396171	H5	56	9	0	6	0	2	9	0	0	3
chr5	+	150722483	H5	0	18	6	0	0	0	0	0	0	0
chr5	+	179951908	H5	3	0	0	0	31	0	0	0	0	0
chr5	+	5433043	H5	148	172	26	86	137	197	145	0	0	115
chr6	-	119683859	H5	510	136	166	253	119	159	92	0	0	0
chr6	-	124032570	H5	34	9	41	28	0	0	0	0	254	0
chr6	-	136439477	H5	64	143	49	71	189	24	5	2	16	37
chr6	-	56803286	H5	144	311	33	131	47	166	0	60	0	187
chr6	-	7139403	H5	0	62	0	0	0	31	16	0	0	14
chr6	+	2036364	H5	0	0	0	0	0	0	0	0	0	98
chr6	+	32352846	H5	69	37	81	46	126	73	45	16	69	105
chr6	+	32925303	H5	0	5	25	12	0	0	0	0	0	0
chr6	+	33003097	H5	0	33	0	0	0	4	88	0	0	0
chr6	+	56468440	H5	0	2	0	0	0	0	0	0	0	0
chr6	+	95573252	H5	72	37	87	50	76	8	110	0	0	10
chr6	+	136583797	WT	36	17	50	19	0	9	2	7	0	15
chr6	+	64263690	WT	29	52	0	0	3	0	0	0	0	0
chr7	-	142945744	H5	0	0	0	0	0	0	0	0	0	0
chr7	-	146770319	H5	6	18	5	5	46	24	44	3	0	39
chr7	-	2295359	H5	0	18	0	0	0	0	0	17	0	63
chr7	-	93242460	H5	347	176	71	139	160	103	86	83	0	146
chr7	+	102766114	H5	0	0	6	0	0	4	0	9	0	3
chr7	+	103095726	H5	25	11	15	6	19	26	5	9	0	20
chr7	+	111194543	H5	0	0	0	0	0	18	0	0	0	0
chr7	+	129044788	H5	2799	1868	1874	1700	2577	2691	1673	626	80	531
chr7	+	129390096	H5	42	126	38	46	52	65	9	365	0	0
chr7	+	130435284	H5	227	151	164	41	112	55	29	167	3	18
chr7	+	146384027	H5	0	37	0	0	0	0	0	0	0	0
chr7	+	74711801	H5	180	219	458	78	415	78	177	0	0	86
chr7	+	79973053	H5	0	102	2	2	25	0	119	113	0	41
chr7	+	80284537	H5	4	0	5	6	5	2	0	16	0	0
chr7	+	70090352	WT	8	6	0	0	51	0	7	0	0	0
chr8	-	38371984	H5	69	54	0	0	114	0	25	0	0	0
chr8	-	59613353	H5	0	0	0	8	0	15	0	0	0	0
chr8	-	103713283	WT	0	0	0	0	0	33	0	0	0	0
chr8	+	10769472	H5	706	538	292	460	912	568	358	140	91	514
chr8	+	77946244	H5	0	0	20	13	0	3	0	0	0	0
chr8	+	79068240	H5	0	0	0	0	0	0	0	0	0	0
chr8	+	79953786	H5	58	14	6	50	19	13	58	0	0	10
chr8	+	99396320	H5	0	0	0	0	0	0	2	0	370	0
chr8	+	107966930	WT	10	4	0	0	0	0	0	0	0	0
chr9	-	123786810	H5	967	969	236	336	1032	484	299	173	0	169
chr9	-	133037789	H5	0	0	0	0	0	0	0	0	0	18
chr9	-	137267926	H5	0	0	0	0	0	0	0	15	0	21
chr9	-	70251826	H5	2	24	17	0	25	0	0	0	0	0
chr9	-	87487774	WT	22	49	19	22	194	92	63	5	3797	81
chr9	-	95904383	WT	2	10	0	0	17	5	4	0	0	14
chr9	+	124620464	H5	6	19	29	10	0	5	0	0	8	2
chr9	+	125897270	H5	0	11	0	0	0	0	0	0	15	2
chr9	+	132065413	H5	0	0	0	0	0	0	0	0	0	55
chr9	+	137685284	H5	10	2	0	0	0	0	0	0	0	0
chr9	+	20754254	H5	0	9	4	0	0	11	28	0	0	3
chr9	+	99812383	H5	0	0	0	0	124	0	0	0	0	0
chr9	+	107568709	WT	0	0	0	0	0	43	0	0	0	0
chr9	+	130592194	WT	0	0	0	0	0	0	0	0	16	4
chr9	+	136572278	WT	0	0	0	0	0	4	0	0	0	8
chrX	-	10078583	H5	214	506	180	270	501	266	57	164	619	228
chrX	-	40155277	H5	0	0	0	0	0	0	0	0	0	0
chrX	-	153962932	WT	0	0	0	0	0	20	0	0	21	0
chrX	-	74115186	WT	0	0	0	0	0	0	124	12	2891	127
chrX	+	41599659	H5	0	13	7	0	6	7	0	0	0	0
chrX	+	67165206	H5	5249	3485	3982	3114	5532	3615	3018	2249	1932	2667
chrX	+	73982139	H5	23	3	0	0	0	0	0	0	0	7

## Sheet: VIS-proximal genes
CHROMO	STRAND	SITE	LTR_index	ensembl_gene_id	gene_symbol	gene_biotype
chr1	+	123676	H5	ENSG00000238009	AL627309.1	lncRNA
chr1	-	1802943	H5	ENSG00000078369	GNB1	protein_coding
chr1	+	1844708	H5	ENSG00000078369	GNB1	protein_coding
chr1	+	8752988	H5	ENSG00000142599	RERE	protein_coding
chr1	-	9047832	H5	ENSG00000142583	SLC2A5	protein_coding
chr1	+	10287773	H5	ENSG00000054523	KIF1B	protein_coding
chr1	-	16560798	H5	ENSG00000219481	NBPF1	Distal
chr1	+	17048386	H5	ENSG00000117118	SDHB	protein_coding
chr1	+	20904901	H5	ENSG00000075151	EIF4G3	protein_coding
chr1	+	20996602	H5	ENSG00000075151	EIF4G3	protein_coding
chr1	+	21008317	H5	ENSG00000075151	EIF4G3	protein_coding
chr1	-	21451573	H5	ENSG00000142794	NBPF3	protein_coding
chr1	+	21717052	H5	ENSG00000090686	USP48	protein_coding
chr1	+	21750165	H5	ENSG00000090686	USP48	protein_coding
chr1	-	23312110	WT	ENSG00000125944	HNRNPR	protein_coding
chr1	-	25341201	H5	ENSG00000183726	TMEM50A	protein_coding
chr1	-	25453809	H5	ENSG00000204178	MACO1	protein_coding
chr1	+	25467431	H5	ENSG00000204178	MACO1	protein_coding
chr1	-	25854238	H5	ENSG00000127423	AUNIP	protein_coding
chr1	-	27799674	H5	ENSG00000117758	STX12	protein_coding
chr1	+	27927974	H5	ENSG00000130768	SMPDL3B	Distal
chr1	-	28063937	H5	ENSG00000158161	EYA3	protein_coding
chr1	-	28299966	H5	ENSG00000130766	SESN2	Distal
chr1	-	28909919	WT	ENSG00000159023	EPB41	protein_coding
chr1	-	29026416	H5	ENSG00000159023	EPB41	protein_coding
chr1	-	32856272	H5	ENSG00000116497	S100PBP	protein_coding
chr1	+	33019666	H5	ENSG00000004455	AK2	protein_coding
chr1	+	35310318	H5	ENSG00000146463	ZMYM4	protein_coding
chr1	+	35939838	H5	ENSG00000126070	AGO3	protein_coding
chr1	+	37824456	H5	ENSG00000188786	MTF1	protein_coding
chr1	-	39128797	H5	ENSG00000127603	MACF1	protein_coding
chr1	-	39255981	H5	ENSG00000226438	AL442071.1	lncRNA
chr1	-	40172363	H5	ENSG00000117000	RLF	protein_coding
chr1	+	40716226	H5	ENSG00000066136	NFYC	protein_coding
chr1	-	41231612	H5	ENSG00000010803	SCMH1	protein_coding
chr1	-	45994939	H5	ENSG00000086015	MAST2	protein_coding
chr1	+	50203466	H5	ENSG00000162374	ELAVL4	protein_coding
chr1	-	55196442	H5	ENSG00000162402	USP24	protein_coding
chr1	+	62599657	H5	ENSG00000132855	ANGPTL3	protein_coding
chr1	+	62604492	H5	ENSG00000132855	ANGPTL3	protein_coding
chr1	-	70346857	H5	ENSG00000118454	ANKRD13C	protein_coding
chr1	+	100045320	H5	ENSG00000156875	MFSD14A	protein_coding
chr1	-	108605766	H5	ENSG00000162636	FAM102B	protein_coding
chr1	+	110795304	H5	ENSG00000199710	Y_RNA	Distal
chr1	-	112427678	H5	ENSG00000143079	CTTNBP2NL	protein_coding
chr1	+	112655147	H5	ENSG00000116489	CAPZA1	protein_coding
chr1	+	148639762	H5	ENSG00000286019	NOTCH2NLB	protein_coding
chr1	+	148919457	H5	ENSG00000178104	PDE4DIP	protein_coding
chr1	-	149575247	H5	ENSG00000263464	PPIAL4C	Distal
chr1	-	150804190	H5	ENSG00000143387	CTSK	protein_coding
chr1	-	151018486	H5	ENSG00000143363	PRUNE1	protein_coding
chr1	+	151214003	H5	ENSG00000143398	PIP5K1A	protein_coding
chr1	+	151439503	H5	ENSG00000143442	POGZ	protein_coding
chr1	-	154244920	H5	ENSG00000143569	UBAP2L	protein_coding
chr1	-	154339846	H5	ENSG00000143515	ATP8B2	protein_coding
chr1	+	155458575	H5	ENSG00000116539	ASH1L	protein_coding
chr1	-	155480447	H5	ENSG00000116539	ASH1L	protein_coding
chr1	+	155521661	WT	ENSG00000116539	ASH1L	protein_coding
chr1	+	155796699	H5	ENSG00000116580	GON4L	protein_coding
chr1	+	158158292	H5	ENSG00000231666	LINC01704	Distal
chr1	-	160644418	H5	ENSG00000117090	SLAMF1	protein_coding
chr1	+	161926450	H5	ENSG00000118217	ATF6	protein_coding
chr1	-	167237298	H5	ENSG00000143190	POU2F1	protein_coding
chr1	-	168046854	WT	ENSG00000143164	DCAF6	protein_coding
chr1	-	168047638	H5	ENSG00000143164	DCAF6	protein_coding
chr1	-	168108483	WT	ENSG00000143147	GPR161	protein_coding
chr1	+	180353659	H5	ENSG00000230124	ACBD6	protein_coding
chr1	+	180637382	H5	ENSG00000143324	XPR1	protein_coding
chr1	+	184060726	H5	ENSG00000198860	TSEN15	protein_coding
chr1	+	186879430	H5	ENSG00000116711	PLA2G4A	protein_coding
chr1	-	193349840	H5	ENSG00000232077	LINC01031	lncRNA
chr1	+	194068253	H5	ENSG00000227240	AL136456.1	lncRNA
chr1	+	197654245	WT	ENSG00000213047	DENND1B	protein_coding
chr1	+	202739030	H5	ENSG00000117139	KDM5B	protein_coding
chr1	+	203619260	H5	ENSG00000058668	ATP2B4	Distal
chr1	-	204538257	WT	ENSG00000198625	MDM4	protein_coding
chr1	+	210098102	H5	ENSG00000143469	SYT14	protein_coding
chr1	-	222974380	H5	ENSG00000154309	DISP1	protein_coding
chr1	+	226292346	WT	ENSG00000183814	LIN9	protein_coding
chr1	+	226292413	H5	ENSG00000183814	LIN9	protein_coding
chr1	+	235207678	H5	ENSG00000054267	ARID4B	protein_coding
chr10	-	240781	H5	ENSG00000015171	ZMYND11	protein_coding
chr10	-	6621446	WT	ENSG00000225948	LINC02648	lncRNA
chr10	-	15840644	H5	ENSG00000148481	MINDY3	protein_coding
chr10	-	27923858	H5	ENSG00000169126	ARMC4	protein_coding
chr10	-	42361290	H5	ENSG00000215146	BX322639.1	transcribed_unprocessed_pseudogene
chr10	-	45169884	H5	ENSG00000227683	AL358394.1	lncRNA
chr10	+	53164515	H5	ENSG00000231399	SNRPEP8	Distal
chr10	-	60545947	H5	ENSG00000151150	ANK3	protein_coding
chr10	+	65577973	H5	ENSG00000228065	LINC01515	lncRNA
chr10	+	72879810	H5	ENSG00000156026	MCU	protein_coding
chr10	+	73449241	H5	ENSG00000107758	PPP3CB	protein_coding
chr10	-	74225845	WT	ENSG00000156110	ADK	protein_coding
chr10	+	74538478	H5	ENSG00000156110	ADK	protein_coding
chr10	+	87960190	WT	ENSG00000171862	PTEN	protein_coding
chr10	-	87961288	H5	ENSG00000171862	PTEN	protein_coding
chr10	+	89104420	H5	ENSG00000233292	AL513533.1	Distal
chr10	+	92521890	H5	ENSG00000119912	IDE	protein_coding
chr10	+	92851864	WT	ENSG00000138190	EXOC6	protein_coding
chr10	+	92941958	H5	ENSG00000138190	EXOC6	protein_coding
chr10	-	95676767	H5	ENSG00000119977	TCTN3	protein_coding
chr10	+	95956338	H5	ENSG00000188649	CC2D2B	protein_coding
chr10	-	96529341	H5	ENSG00000077147	TM9SF3	protein_coding
chr10	-	96958732	H5	ENSG00000196233	LCOR	protein_coding
chr10	+	101496863	H5	ENSG00000166167	BTRC	protein_coding
chr10	-	101986739	H5	ENSG00000120029	ARMH3	protein_coding
chr10	+	102386009	H5	ENSG00000107862	GBF1	Distal
chr10	-	107685299	H5	ENSG00000229981	LINC01435	Distal
chr10	-	133404377	H5	ENSG00000148824	MTG1	protein_coding
chr11	+	339895	H5	ENSG00000270972	AC136475.9	Distal
chr11	-	340739	H5	ENSG00000270972	AC136475.9	Distal
chr11	+	658365	H5	ENSG00000177030	DEAF1	protein_coding
chr11	-	1712082	H5	ENSG00000205864	KRTAP5-6	Distal
chr11	-	1716482	WT	ENSG00000244242	IFITM10	Distal
chr11	+	2544848	H5	ENSG00000053918	KCNQ1	protein_coding
chr11	-	3741269	H5	ENSG00000110713	NUP98	protein_coding
chr11	-	3874126	H5	ENSG00000167323	STIM1	protein_coding
chr11	-	28057917	H5	ENSG00000121621	KIF18A	protein_coding
chr11	-	46775458	H5	ENSG00000175216	CKAP5	protein_coding
chr11	-	62465256	H5	ENSG00000124942	AHNAK	protein_coding
chr11	-	62569992	H5	ENSG00000255508	AP002990.1	protein_coding
chr11	+	62817269	H5	ENSG00000162236	STX5	protein_coding
chr11	+	62870336	H5	ENSG00000168003	SLC3A2	protein_coding
chr11	+	63649840	H5	ENSG00000256789	AP000753.2	lncRNA
chr11	-	63701462	H5	ENSG00000133318	RTN3	protein_coding
chr11	+	64279186	H5	ENSG00000173264	GPR137	protein_coding
chr11	+	64525387	H5	ENSG00000237363	AP006288.1	Distal
chr11	-	64735014	H5	ENSG00000068831	RASGRP2	protein_coding
chr11	+	64795414	H5	ENSG00000168067	MAP4K2	protein_coding
chr11	+	65199267	H5	ENSG00000014216	CAPN1	protein_coding
chr11	-	65286714	H5	ENSG00000285816	AP000944.5	protein_coding
chr11	+	65436663	H5	ENSG00000245532	NEAT1	lncRNA
chr11	-	65461911	H5	ENSG00000173727	AP000769.1	transcribed_unprocessed_pseudogene
chr11	+	65605631	H5	ENSG00000173327	MAP3K11	protein_coding
chr11	+	65608991	H5	ENSG00000173327	MAP3K11	protein_coding
chr11	+	65648576	H5	ENSG00000213445	SIPA1	protein_coding
chr11	+	65656406	H5	ENSG00000173039	RELA	protein_coding
chr11	+	65667147	WT	ENSG00000285533	RELA-DT	lncRNA
chr11	+	66168020	H5	ENSG00000175115	PACS1	protein_coding
chr11	-	66642163	H5	ENSG00000173933	RBM4	protein_coding
chr11	+	66649369	H5	ENSG00000173933	RBM4	protein_coding
chr11	-	66785589	H5	ENSG00000173715	C11orf80	protein_coding
chr11	+	66807878	H5	ENSG00000173715	C11orf80	protein_coding
chr11	-	67136067	WT	ENSG00000173120	KDM2A	protein_coding
chr11	+	67138158	H5	ENSG00000173120	KDM2A	protein_coding
chr11	+	67194881	H5	ENSG00000173120	KDM2A	protein_coding
chr11	+	67199723	H5	ENSG00000173120	KDM2A	protein_coding
chr11	+	67393940	WT	ENSG00000172613	RAD9A	protein_coding
chr11	+	68084712	WT	ENSG00000110721	CHKA	protein_coding
chr11	-	68173433	H5	ENSG00000110066	KMT5B	protein_coding
chr11	+	68185237	H5	ENSG00000110066	KMT5B	protein_coding
chr11	+	68569479	H5	ENSG00000110075	PPP6R3	protein_coding
chr11	+	68607208	WT	ENSG00000110075	PPP6R3	protein_coding
chr11	-	72877184	H5	ENSG00000137478	FCHSD2	protein_coding
chr11	+	72919352	H5	ENSG00000137478	FCHSD2	protein_coding
chr11	+	72919591	H5	ENSG00000137478	FCHSD2	protein_coding
chr11	-	72939377	H5	ENSG00000137478	FCHSD2	protein_coding
chr11	+	73087654	H5	ENSG00000137478	FCHSD2	protein_coding
chr11	+	73105590	H5	ENSG00000137478	FCHSD2	protein_coding
chr11	-	73326688	H5	ENSG00000110237	ARHGEF17	protein_coding
chr11	-	73555829	H5	ENSG00000054965	FAM168A	protein_coding
chr11	+	73697345	H5	ENSG00000175582	RAB6A	protein_coding
chr11	-	73745908	H5	ENSG00000175582	RAB6A	protein_coding
chr11	+	74202671	H5	ENSG00000214517	PPME1	protein_coding
chr11	-	93509126	H5	ENSG00000166002	SMCO4	protein_coding
chr11	+	94479097	H5	ENSG00000020922	MRE11	protein_coding
chr11	-	103231044	H5	ENSG00000187240	DYNC2H1	protein_coding
chr11	-	103684901	H5	ENSG00000254987	AP002989.1	lncRNA
chr11	+	105791543	H5	ENSG00000152578	GRIA4	protein_coding
chr11	+	110278923	H5	ENSG00000137710	RDX	protein_coding
chr11	-	117042645	H5	ENSG00000160584	SIK3	protein_coding
chr11	-	118256047	H5	ENSG00000149573	MPZL2	protein_coding
chr11	+	118778819	H5	ENSG00000110367	DDX6	protein_coding
chr11	+	119247789	H5	ENSG00000110395	CBL	protein_coding
chr11	+	122417289	H5	ENSG00000255248	MIR100HG	lncRNA
chr11	-	125630644	H5	ENSG00000149554	CHEK1	protein_coding
chr11	-	134088358	H5	ENSG00000166086	JAM3	protein_coding
chr11	+	134176364	H5	ENSG00000151503	NCAPD3	protein_coding
chr12	+	1014991	H5	ENSG00000082805	ERC1	protein_coding
chr12	+	1068887	H5	ENSG00000082805	ERC1	protein_coding
chr12	-	1108106	H5	ENSG00000082805	ERC1	protein_coding
chr12	+	1157006	H5	ENSG00000082805	ERC1	protein_coding
chr12	+	1247616	H5	ENSG00000082805	ERC1	protein_coding
chr12	-	4334445	H5	ENSG00000078237	TIGAR	protein_coding
chr12	+	5763989	H5	ENSG00000047617	ANO2	protein_coding
chr12	-	6510585	H5	ENSG00000239002	SCARNA10	snoRNA
chr12	+	6572843	WT	ENSG00000111642	CHD4	protein_coding
chr12	+	6665894	H5	ENSG00000219410	AC125494.1	lncRNA
chr12	+	6781907	H5	ENSG00000244532	RN7SL380P	Distal
chr12	-	7007645	H5	ENSG00000182326	C1S	protein_coding
chr12	-	7029123	H5	ENSG00000182326	C1S	protein_coding
chr12	+	7433878	H5	ENSG00000177675	CD163L1	protein_coding
chr12	-	8533343	H5	ENSG00000166523	CLEC4E	protein_coding
chr12	+	9591008	H5	ENSG00000284634	AC092821.3	lncRNA
chr12	-	9859276	H5	ENSG00000110852	CLEC2B	protein_coding
chr12	-	10057820	H5	ENSG00000197992	CLEC9A	protein_coding
chr12	+	18336843	H5	ENSG00000139144	PIK3C2G	protein_coding
chr12	-	22650989	H5	ENSG00000139163	ETNK1	protein_coding
chr12	+	26048269	H5	ENSG00000123094	RASSF8	protein_coding
chr12	+	30714794	H5	ENSG00000110888	CAPRIN2	protein_coding
chr12	+	38681109	H5	ENSG00000139117	CPNE8	protein_coding
chr12	-	42385500	H5	ENSG00000134283	PPHLN1	protein_coding
chr12	-	43968658	H5	ENSG00000139173	TMEM117	protein_coding
chr12	-	45952354	H5	ENSG00000139218	SCAF11	protein_coding
chr12	-	48676358	H5	ENSG00000139620	KANSL2	protein_coding
chr12	-	49500709	H5	ENSG00000123352	SPATS2	protein_coding
chr12	+	49743904	H5	ENSG00000139644	TMBIM6	protein_coding
chr12	-	50199684	H5	ENSG00000050405	LIMA1	protein_coding
chr12	+	53389810	H5	ENSG00000185591	SP1	protein_coding
chr12	+	54450553	H5	ENSG00000258086	AC079313.1	lncRNA
chr12	+	55924713	WT	ENSG00000170473	PYM1	protein_coding
chr12	-	57704704	H5	ENSG00000257342	AC025165.2	lncRNA
chr12	-	62264169	H5	ENSG00000135655	USP15	protein_coding
chr12	+	63610010	H5	ENSG00000177990	DPY19L2	protein_coding
chr12	+	79110144	H5	ENSG00000067715	SYT1	protein_coding
chr12	+	89336139	H5	ENSG00000139318	DUSP6	Distal
chr12	-	95229824	H5	ENSG00000028203	VEZT	protein_coding
chr12	+	103969726	H5	ENSG00000139372	TDG	protein_coding
chr12	+	111894197	H5	ENSG00000089022	MAPKAPK5	protein_coding
chr12	+	116020254	H5	ENSG00000123066	MED13L	protein_coding
chr12	-	117077455	H5	ENSG00000088992	TESC	protein_coding
chr12	-	120792657	H5	ENSG00000157837	SPPL3	protein_coding
chr12	-	120794158	H5	ENSG00000157837	SPPL3	protein_coding
chr12	+	121214705	H5	ENSG00000135124	P2RX4	protein_coding
chr12	+	121632522	WT	ENSG00000276045	ORAI1	protein_coding
chr12	-	122372377	H5	ENSG00000130779	CLIP1	protein_coding
chr12	+	124913781	H5	ENSG00000150991	UBC	protein_coding
chr12	+	124914129	H5	ENSG00000150991	UBC	protein_coding
chr12	-	131975514	WT	ENSG00000183495	EP400	protein_coding
chr12	+	132675707	H5	ENSG00000177084	POLE	protein_coding
chr13	+	28187636	H5	ENSG00000152520	PAN3	protein_coding
chr13	+	45249880	H5	ENSG00000188342	GTF2F2	protein_coding
chr13	+	45962388	H5	ENSG00000123200	ZC3H13	protein_coding
chr13	+	48166112	H5	ENSG00000224510	POLR2KP2	Distal
chr13	-	48460517	H5	ENSG00000139687	RB1	protein_coding
chr13	+	79358432	H5	ENSG00000139746	RBM26	protein_coding
chr13	-	86875269	WT	ENSG00000233528	LINC00430	Distal
chr13	-	95986726	H5	ENSG00000102595	UGGT2	protein_coding
chr13	-	113524352	H5	ENSG00000150403	TMCO3	protein_coding
chr13	-	114026885	H5	ENSG00000185989	RASA3	protein_coding
chr14	+	20559893	H5	ENSG00000188655	RNASE9	protein_coding
chr14	+	35129087	H5	ENSG00000258790	AL121594.1	protein_coding
chr14	+	36313987	H5	ENSG00000151332	MBIP	protein_coding
chr14	-	42105405	H5	ENSG00000259149	AL445074.1	Distal
chr14	-	43035555	H5	ENSG00000259047	AL163153.1	Distal
chr14	+	56396019	H5	ENSG00000259719	LINC02284	lncRNA
chr14	+	56457313	H5	ENSG00000259719	LINC02284	Distal
chr14	+	60971322	H5	ENSG00000258892	AL160236.2	lncRNA
chr14	+	67964924	WT	ENSG00000182185	RAD51B	protein_coding
chr14	+	73444376	H5	ENSG00000285006	AC005280.3	lncRNA
chr14	-	74838775	H5	ENSG00000119596	YLPM1	protein_coding
chr14	-	84045048	WT	ENSG00000285826	AL356807.1	lncRNA
chr14	+	90919811	H5	ENSG00000100784	RPS6KA5	protein_coding
chr14	+	91798281	WT	ENSG00000165929	TC2N	protein_coding
chr14	-	92093297	H5	ENSG00000066427	ATXN3	protein_coding
chr14	-	96545584	H5	ENSG00000090060	PAPOLA	protein_coding
chr14	-	102867522	H5	ENSG00000131323	TRAF3	protein_coding
chr14	+	104028570	H5	ENSG00000156414	TDRD9	protein_coding
chr14	+	105266307	H5	ENSG00000185024	BRF1	protein_coding
chr14	+	106136874	H5	ENSG00000253412	IGHVIII-13-1	Distal
chr15	+	17087351	H5	ENSG00000215567	AC138701.1	Distal
chr15	-	30975306	H5	ENSG00000166912	MTMR10	protein_coding
chr15	+	33979571	H5	ENSG00000184984	CHRM5	protein_coding
chr15	+	40205664	H5	ENSG00000156970	BUB1B	protein_coding
chr15	+	42543477	H5	ENSG00000180979	LRRC57	protein_coding
chr15	+	42821125	WT	ENSG00000128881	TTBK2	protein_coding
chr15	-	52404868	H5	ENSG00000197535	MYO5A	protein_coding
chr15	+	53981997	H5	ENSG00000137766	UNC13C	protein_coding
chr15	+	57146787	H5	ENSG00000140262	TCF12	protein_coding
chr15	+	63729392	H5	ENSG00000103657	HERC1	protein_coding
chr15	+	63783925	H5	ENSG00000103657	HERC1	protein_coding
chr15	+	64106831	H5	ENSG00000028528	SNX1	protein_coding
chr15	-	64289257	H5	ENSG00000259316	AC087632.2	protein_coding
chr15	-	65004248	WT	ENSG00000103707	MTFMT	protein_coding
chr15	-	66535117	H5	ENSG00000174442	ZWILCH	protein_coding
chr15	-	67527288	H5	ENSG00000189227	C15orf61	protein_coding
chr15	-	72543847	H5	ENSG00000166233	ARIH1	protein_coding
chr15	+	75102870	WT	ENSG00000138621	PPCDC	protein_coding
chr15	-	75136708	H5	ENSG00000252722	AC113208.1	Distal
chr15	-	76669203	H5	ENSG00000140386	SCAPER	protein_coding
chr15	+	77249732	H5	ENSG00000173517	PEAK1	protein_coding
chr15	+	77470341	H5	ENSG00000140382	HMG20A	protein_coding
chr15	-	81612213	H5	ENSG00000259594	AC023034.1	lncRNA
chr15	+	83157027	H5	ENSG00000166503	HDGFL3	protein_coding
chr15	+	90328639	H5	ENSG00000275674	AC091167.6	Distal
chr15	-	90735762	H5	ENSG00000197299	BLM	protein_coding
chr15	+	90768134	H5	ENSG00000197299	BLM	protein_coding
chr16	-	205342	H5	ENSG00000007392	LUC7L	protein_coding
chr16	+	260089	H5	ENSG00000167930	FAM234A	protein_coding
chr16	-	385306	H5	ENSG00000236829	Z97634.1	transcribed_processed_pseudogene
chr16	-	437739	H5	ENSG00000090565	RAB11FIP3	protein_coding
chr16	+	460436	H5	ENSG00000090565	RAB11FIP3	protein_coding
chr16	-	485867	H5	ENSG00000090565	RAB11FIP3	protein_coding
chr16	+	753909	H5	ENSG00000102854	MSLN	Distal
chr16	+	864232	H5	ENSG00000103227	LMF1	protein_coding
chr16	+	926085	H5	ENSG00000260439	LMF1-AS1	lncRNA
chr16	+	1446477	H5	ENSG00000261641	AL031600.3	lncRNA
chr16	+	1517346	H5	ENSG00000187535	IFT140	protein_coding
chr16	-	1694674	H5	ENSG00000206053	JPT2	protein_coding
chr16	+	1717460	H5	ENSG00000138834	MAPK8IP3	protein_coding
chr16	-	1807200	H5	ENSG00000063854	HAGH	protein_coding
chr16	-	2012865	H5	ENSG00000183971	NPW	protein_coding
chr16	+	2059499	H5	ENSG00000103197	TSC2	protein_coding
chr16	-	2065735	H5	ENSG00000103197	TSC2	protein_coding
chr16	+	2734257	H5	ENSG00000205913	SRRM2-AS1	Distal
chr16	+	2885871	H5	ENSG00000162076	FLYWCH2	protein_coding
chr16	+	2981739	WT	ENSG00000274367	AC004233.3	lncRNA
chr16	-	3063239	H5	ENSG00000008517	IL32	Distal
chr16	+	3083196	H5	ENSG00000262370	AC108134.3	lncRNA
chr16	-	4504090	WT	ENSG00000103415	HMOX2	protein_coding
chr16	+	11719223	H5	ENSG00000153066	TXNDC11	protein_coding
chr16	-	14172204	H5	ENSG00000186260	MRTFB	protein_coding
chr16	-	14855262	H5	ENSG00000103512	NOMO1	protein_coding
chr16	-	15618684	H5	ENSG00000166783	MARF1	protein_coding
chr16	-	15628383	H5	ENSG00000166783	MARF1	protein_coding
chr16	+	15703306	H5	ENSG00000133392	MYH11	protein_coding
chr16	-	27258151	H5	ENSG00000169189	NSMCE1	protein_coding
chr16	+	28198201	H5	ENSG00000169180	XPO6	protein_coding
chr16	-	28472936	H5	ENSG00000261832	AC138894.1	protein_coding
chr16	-	29957483	H5	ENSG00000149932	TMEM219	protein_coding
chr16	-	30293436	H5	ENSG00000183604	SMG1P5	transcribed_unprocessed_pseudogene
chr16	+	30293966	WT	ENSG00000183604	SMG1P5	transcribed_unprocessed_pseudogene
chr16	+	30298954	H5	ENSG00000183604	SMG1P5	transcribed_unprocessed_pseudogene
chr16	+	30381817	H5	ENSG00000180096	SEPTIN1	protein_coding
chr16	+	30554160	H5	ENSG00000169951	ZNF764	protein_coding
chr16	-	30726475	H5	ENSG00000282034	AC106886.5	protein_coding
chr16	+	46394943	H5	ENSG00000261239	ANKRD26P1	Distal
chr16	-	50215243	H5	ENSG00000121274	TENT4B	protein_coding
chr16	+	50759674	WT	ENSG00000083799	CYLD	protein_coding
chr16	+	53238165	H5	ENSG00000177200	CHD9	protein_coding
chr16	+	67594262	H5	ENSG00000102974	CTCF	protein_coding
chr16	+	67618730	H5	ENSG00000102974	CTCF	protein_coding
chr16	-	68139514	WT	ENSG00000072736	NFATC3	protein_coding
chr16	-	69059912	H5	ENSG00000103047	TANGO6	protein_coding
chr16	-	69575969	H5	ENSG00000102908	NFAT5	protein_coding
chr16	+	69578270	H5	ENSG00000102908	NFAT5	protein_coding
chr16	-	69803896	H5	ENSG00000198373	WWP2	protein_coding
chr16	-	70215448	H5	ENSG00000261556	SMG1P7	Distal
chr16	-	78842886	H5	ENSG00000186153	WWOX	protein_coding
chr16	-	79780907	H5	ENSG00000260876	LINC01229	lncRNA
chr16	+	85911268	H5	ENSG00000140968	IRF8	protein_coding
chr16	-	87751892	WT	ENSG00000104731	KLHDC4	protein_coding
chr16	+	88594304	H5	ENSG00000158545	ZC3H18	protein_coding
chr16	+	88806189	H5	ENSG00000167513	CDT1	protein_coding
chr16	-	89436966	H5	ENSG00000287351	AC092120.3	lncRNA
chr16	+	89480427	H5	ENSG00000167522	ANKRD11	protein_coding
chr16	-	89509755	H5	ENSG00000197912	SPG7	protein_coding
chr16	+	89530299	H5	ENSG00000197912	SPG7	protein_coding
chr16	-	89551970	H5	ENSG00000197912	SPG7	protein_coding
chr16	+	89735366	H5	ENSG00000158805	ZNF276	protein_coding
chr16	+	89804488	H5	ENSG00000187741	FANCA	protein_coding
chr17	+	424854	WT	ENSG00000187624	C17orf97	protein_coding
chr17	-	1638018	H5	ENSG00000074660	SCARF1	protein_coding
chr17	+	1675420	H5	ENSG00000174231	PRPF8	protein_coding
chr17	-	1821053	H5	ENSG00000186532	SMYD4	protein_coding
chr17	+	2113057	H5	ENSG00000070366	SMG6	protein_coding
chr17	-	2146730	H5	ENSG00000070366	SMG6	protein_coding
chr17	+	2465635	H5	ENSG00000127804	METTL16	protein_coding
chr17	+	5177378	H5	ENSG00000180626	ZNF594	Distal
chr17	-	6987540	H5	ENSG00000267047	AC040977.2	lncRNA
chr17	-	7871021	WT	ENSG00000183011	NAA38	protein_coding
chr17	-	7876285	H5	ENSG00000183011	NAA38	protein_coding
chr17	-	8364799	H5	ENSG00000184619	KRBA2	protein_coding
chr17	-	9424163	H5	ENSG00000170310	STX8	protein_coding
chr17	-	16119244	WT	ENSG00000141027	NCOR1	protein_coding
chr17	+	17946018	WT	ENSG00000175662	TOM1L2	protein_coding
chr17	+	20347248	H5	ENSG00000154898	CCDC144CP	transcribed_processed_pseudogene
chr17	-	28091379	H5	ENSG00000087095	NLK	protein_coding
chr17	-	29897280	H5	ENSG00000141298	SSH2	protein_coding
chr17	-	30741796	H5	ENSG00000264538	SUZ12P1	transcribed_unprocessed_pseudogene
chr17	-	31206790	H5	ENSG00000196712	NF1	protein_coding
chr17	-	31249898	H5	ENSG00000196712	NF1	protein_coding
chr17	-	31341224	H5	ENSG00000196712	NF1	protein_coding
chr17	+	34223453	WT	ENSG00000261156	LINC01989	Distal
chr17	-	37020820	H5	ENSG00000275700	AATF	protein_coding
chr17	-	37160456	H5	ENSG00000278540	ACACA	protein_coding
chr17	+	37269338	H5	ENSG00000278540	ACACA	protein_coding
chr17	+	37558800	H5	ENSG00000275066	SYNRG	protein_coding
chr17	-	37634198	WT	ENSG00000278053	DDX52	protein_coding
chr17	+	39291901	H5	ENSG00000108306	FBXL20	protein_coding
chr17	+	39299219	H5	ENSG00000108306	FBXL20	protein_coding
chr17	+	39299525	H5	ENSG00000108306	FBXL20	protein_coding
chr17	-	39488641	H5	ENSG00000167258	CDK12	protein_coding
chr17	-	40086094	H5	ENSG00000126351	THRA	protein_coding
chr17	-	40147780	H5	ENSG00000108349	CASC3	protein_coding
chr17	+	40258056	H5	ENSG00000171475	WIPF2	protein_coding
chr17	+	40549378	WT	ENSG00000126353	CCR7	Distal
chr17	-	42134916	H5	ENSG00000108774	RAB5C	protein_coding
chr17	-	42591903	H5	ENSG00000141699	RETREG3	protein_coding
chr17	-	43507781	H5	ENSG00000067596	DHX8	protein_coding
chr17	+	44442651	H5	ENSG00000186566	GPATCH8	protein_coding
chr17	+	44459663	H5	ENSG00000186566	GPATCH8	protein_coding
chr17	-	44815405	WT	ENSG00000182963	GJC1	protein_coding
chr17	+	45249205	WT	ENSG00000267278	MAP3K14-AS1	lncRNA
chr17	-	46091830	H5	ENSG00000120071	KANSL1	protein_coding
chr17	+	46187215	H5	ENSG00000120071	KANSL1	protein_coding
chr17	-	47540639	H5	ENSG00000141279	NPEPPS	protein_coding
chr17	+	48366899	H5	ENSG00000141293	SKAP1	protein_coding
chr17	+	48415490	H5	ENSG00000141293	SKAP1	protein_coding
chr17	-	48856128	H5	ENSG00000136436	CALCOCO2	protein_coding
chr17	-	49630538	H5	ENSG00000121067	SPOP	protein_coding
chr17	-	49797883	H5	ENSG00000136504	KAT7	protein_coding
chr17	+	61966895	H5	ENSG00000108510	MED13	protein_coding
chr17	+	63039262	H5	ENSG00000170921	TANC2	protein_coding
chr17	+	63051503	H5	ENSG00000170921	TANC2	protein_coding
chr17	-	63100323	H5	ENSG00000170921	TANC2	protein_coding
chr17	-	63107663	WT	ENSG00000170921	TANC2	protein_coding
chr17	+	63796171	WT	ENSG00000198231	DDX42	protein_coding
chr17	-	63808008	H5	ENSG00000198231	DDX42	protein_coding
chr17	+	64373783	H5	ENSG00000261371	PECAM1	protein_coding
chr17	+	64647060	H5	ENSG00000108854	SMURF2	protein_coding
chr17	-	64654234	H5	ENSG00000108854	SMURF2	protein_coding
chr17	+	67907681	H5	ENSG00000171634	BPTF	protein_coding
chr17	+	75043715	H5	ENSG00000167863	ATP5PD	protein_coding
chr17	+	75138298	H5	ENSG00000189159	JPT1	protein_coding
chr17	-	75360773	H5	ENSG00000265987	AC011933.4	lncRNA
chr17	+	75687266	H5	ENSG00000161526	SAP30BP	protein_coding
chr17	+	76055294	H5	ENSG00000167881	SRP68	protein_coding
chr17	-	76064202	H5	ENSG00000167881	SRP68	protein_coding
chr17	-	76067037	H5	ENSG00000167881	SRP68	protein_coding
chr17	+	76318560	H5	ENSG00000161542	PRPSAP1	protein_coding
chr17	+	76759349	H5	ENSG00000092931	MFSD11	protein_coding
chr17	-	77179521	H5	ENSG00000129657	SEC14L1	protein_coding
chr17	-	77180990	H5	ENSG00000129657	SEC14L1	protein_coding
chr17	+	77345959	H5	ENSG00000184640	SEPTIN9	protein_coding
chr17	-	77987556	H5	ENSG00000078687	TNRC6C	protein_coding
chr17	+	78057675	H5	ENSG00000078687	TNRC6C	protein_coding
chr17	-	78269625	H5	ENSG00000204277	LINC01993	lncRNA
chr17	-	78758146	H5	ENSG00000108669	CYTH1	protein_coding
chr17	+	78769115	H5	ENSG00000108669	CYTH1	protein_coding
chr17	+	79966029	H5	ENSG00000167291	TBC1D16	protein_coding
chr17	+	80321488	WT	ENSG00000173821	RNF213	protein_coding
chr17	+	81465745	H5	ENSG00000266074	BAHCC1	protein_coding
chr17	+	81578202	H5	ENSG00000182446	NPLOC4	protein_coding
chr17	-	81603917	H5	ENSG00000182446	NPLOC4	protein_coding
chr17	+	82056171	H5	ENSG00000169727	GPS1	protein_coding
chr17	+	82168961	H5	ENSG00000176155	CCDC57	protein_coding
chr17	-	82259011	H5	ENSG00000141551	CSNK1D	protein_coding
chr17	-	82525609	H5	ENSG00000141568	FOXK2	protein_coding
chr17	+	82565152	H5	ENSG00000141568	FOXK2	protein_coding
chr17	-	82824798	H5	ENSG00000141556	TBCD	protein_coding
chr17	-	82897043	H5	ENSG00000141556	TBCD	protein_coding
chr18	-	5430547	WT	ENSG00000082397	EPB41L3	protein_coding
chr18	+	6253820	H5	ENSG00000154655	L3MBTL4	protein_coding
chr18	-	9195493	H5	ENSG00000101745	ANKRD12	protein_coding
chr18	+	17642288	H5	ENSG00000215512	AP005901.1	Distal
chr18	-	25342755	H5	ENSG00000198795	ZNF521	protein_coding
chr18	+	26032733	H5	ENSG00000141380	SS18	protein_coding
chr18	+	31631507	H5	ENSG00000118276	B4GALT6	protein_coding
chr18	-	39767233	H5	ENSG00000267374	MIR924HG	lncRNA
chr18	+	44789352	H5	ENSG00000152217	SETBP1	protein_coding
chr18	-	46864771	H5	ENSG00000078043	PIAS2	protein_coding
chr18	-	46895687	H5	ENSG00000078043	PIAS2	protein_coding
chr18	+	47846395	H5	ENSG00000175387	SMAD2	protein_coding
chr18	+	49209381	WT	ENSG00000141627	DYM	protein_coding
chr18	+	55981418	H5	ENSG00000267327	AC009271.1	lncRNA
chr18	+	56635524	H5	ENSG00000091164	TXNL1	protein_coding
chr18	+	58723676	H5	ENSG00000267476	AC104365.1	lncRNA
chr18	-	60972954	H5	ENSG00000267098	AC113137.1	Distal
chr19	+	971254	H5	ENSG00000116017	ARID3A	protein_coding
chr19	-	1031469	H5	ENSG00000064666	CNN2	protein_coding
chr19	+	1168504	WT	ENSG00000064932	SBNO2	protein_coding
chr19	-	1477508	H5	ENSG00000119559	C19orf25	protein_coding
chr19	+	1634827	H5	ENSG00000071564	TCF3	protein_coding
chr19	+	1821014	WT	ENSG00000079313	REXO1	protein_coding
chr19	+	1890438	H5	ENSG00000129968	ABHD17A	Distal
chr19	-	1984823	H5	ENSG00000133243	BTBD2	protein_coding
chr19	+	2136485	H5	ENSG00000065000	AP3D1	protein_coding
chr19	-	2261622	H5	ENSG00000167476	JSRP1	protein_coding
chr19	-	3402074	H5	ENSG00000141905	NFIC	protein_coding
chr19	+	3673570	H5	ENSG00000267304	AC004637.1	lncRNA
chr19	-	3827509	H5	ENSG00000105278	ZFR2	protein_coding
chr19	-	4424354	H5	ENSG00000167670	CHAF1A	protein_coding
chr19	+	5014701	H5	ENSG00000127663	KDM4B	protein_coding
chr19	-	5611853	H5	ENSG00000130254	SAFB2	protein_coding
chr19	+	7839112	H5	ENSG00000142459	EVI5L	protein_coding
chr19	-	8057944	H5	ENSG00000131142	CCL25	protein_coding
chr19	-	9334120	H5	ENSG00000270011	ZNF559-ZNF177	protein_coding
chr19	-	9348044	H5	ENSG00000270011	ZNF559-ZNF177	protein_coding
chr19	-	10099722	H5	ENSG00000130812	ANGPTL6	protein_coding
chr19	+	10153378	H5	ENSG00000130816	DNMT1	protein_coding
chr19	-	10373880	H5	ENSG00000105397	TYK2	protein_coding
chr19	+	10582547	WT	ENSG00000129354	AP1M2	protein_coding
chr19	+	10628988	H5	ENSG00000129353	SLC44A2	protein_coding
chr19	-	10981787	H5	ENSG00000127616	SMARCA4	protein_coding
chr19	-	10992957	WT	ENSG00000127616	SMARCA4	protein_coding
chr19	+	11165882	H5	ENSG00000197256	KANK2	protein_coding
chr19	-	11172604	H5	ENSG00000197256	KANK2	protein_coding
chr19	-	11824848	H5	ENSG00000171295	ZNF440	protein_coding
chr19	-	12190408	H5	ENSG00000196646	ZNF136	protein_coding
chr19	-	12324296	H5	ENSG00000188868	ZNF563	protein_coding
chr19	+	12397615	H5	ENSG00000268870	AC008758.5	protein_coding
chr19	-	12593344	H5	ENSG00000188033	ZNF490	protein_coding
chr19	+	12593788	H5	ENSG00000188033	ZNF490	protein_coding
chr19	-	13989066	H5	ENSG00000132005	RFX1	protein_coding
chr19	+	14139610	H5	ENSG00000267169	AC022098.1	lncRNA
chr19	+	14404032	H5	ENSG00000267379	AC008569.1	lncRNA
chr19	-	14446342	WT	ENSG00000123143	PKN1	protein_coding
chr19	+	14457065	H5	ENSG00000123143	PKN1	protein_coding
chr19	+	14748223	H5	ENSG00000127507	ADGRE2	protein_coding
chr19	-	15235292	H5	ENSG00000141867	BRD4	protein_coding
chr19	-	15287732	H5	ENSG00000141867	BRD4	protein_coding
chr19	+	15409590	H5	ENSG00000011243	AKAP8L	protein_coding
chr19	+	15878027	H5	ENSG00000186115	CYP4F2	protein_coding
chr19	+	16506303	H5	ENSG00000105072	C19orf44	protein_coding
chr19	+	16637759	H5	ENSG00000214046	SMIM7	protein_coding
chr19	+	17095451	H5	ENSG00000099331	MYO9B	protein_coding
chr19	+	17410254	H5	ENSG00000141971	MVB12A	protein_coding
chr19	+	17508928	H5	ENSG00000269439	AC010618.3	lncRNA
chr19	+	17803383	H5	ENSG00000179913	B3GNT3	protein_coding
chr19	-	17825513	H5	ENSG00000105639	JAK3	protein_coding
chr19	-	18294109	H5	ENSG00000241464	RPL39P38	Distal
chr19	-	23373771	H5	ENSG00000167232	ZNF91	protein_coding
chr19	+	33464694	H5	ENSG00000124299	PEPD	protein_coding
chr19	+	35305313	WT	ENSG00000105695	MAG	protein_coding
chr19	-	35324976	H5	ENSG00000012124	CD22	protein_coding
chr19	+	36542729	H5	ENSG00000186020	ZNF529	protein_coding
chr19	-	36596408	H5	ENSG00000186020	ZNF529	protein_coding
chr19	-	38654001	H5	ENSG00000130402	ACTN4	protein_coding
chr19	+	38830345	H5	ENSG00000268083	AC008982.1	protein_coding
chr19	-	39148790	H5	ENSG00000130669	PAK4	protein_coding
chr19	-	41550754	H5	ENSG00000007129	CEACAM21	protein_coding
chr19	-	41557934	H5	ENSG00000007129	CEACAM21	protein_coding
chr19	-	42338678	H5	ENSG00000105429	MEGF8	protein_coding
chr19	-	45135923	WT	ENSG00000104866	PPP1R37	protein_coding
chr19	-	46903512	H5	ENSG00000160007	ARHGAP35	protein_coding
chr19	-	48231171	H5	ENSG00000105483	CARD8	protein_coding
chr19	-	48433487	H5	ENSG00000105464	GRIN2D	protein_coding
chr19	+	48959125	H5	ENSG00000087088	BAX	protein_coding
chr19	+	49013836	H5	ENSG00000183207	RUVBL2	protein_coding
chr19	-	49094057	H5	ENSG00000104852	SNRNP70	protein_coding
chr19	+	49248263	H5	ENSG00000269009	SLC6A21P	Distal
chr19	-	49295861	H5	ENSG00000063127	SLC6A16	protein_coding
chr19	+	49320564	H5	ENSG00000063127	SLC6A16	protein_coding
chr19	+	49353872	H5	ENSG00000074219	TEAD2	protein_coding
chr19	+	49572761	H5	ENSG00000142546	NOSIP	protein_coding
chr19	-	49573491	H5	ENSG00000142546	NOSIP	protein_coding
chr19	+	51229010	H5	ENSG00000105383	CD33	protein_coding
chr19	-	51229192	H5	ENSG00000105383	CD33	protein_coding
chr19	-	51589456	H5	ENSG00000105497	ZNF175	protein_coding
chr19	+	52040221	H5	ENSG00000256087	ZNF432	protein_coding
chr19	-	52082118	H5	ENSG00000197608	ZNF841	protein_coding
chr19	+	52730799	H5	ENSG00000213020	ZNF611	protein_coding
chr19	-	52970702	H5	ENSG00000242779	ZNF702P	transcribed_processed_pseudogene
chr19	+	55057889	H5	ENSG00000160439	RDH13	protein_coding
chr19	+	55398584	H5	ENSG00000108107	RPL28	protein_coding
chr19	+	55625679	WT	ENSG00000179922	ZNF784	Distal
chr19	-	56492279	H5	ENSG00000276578	AC004696.1	unprocessed_pseudogene
chr19	-	58239826	H5	ENSG00000283515	AC020915.4	protein_coding
chr19	+	58414038	H5	ENSG00000171574	ZNF584	protein_coding
chr2	-	8740578	H5	ENSG00000134313	KIDINS220	protein_coding
chr2	-	8879616	H5	ENSG00000143797	MBOAT2	protein_coding
chr2	+	11267566	H5	ENSG00000134318	ROCK2	protein_coding
chr2	-	20746844	H5	ENSG00000118961	LDAH	protein_coding
chr2	-	27330431	H5	ENSG00000115207	GTF3C2	protein_coding
chr2	-	27888662	H5	ENSG00000171174	RBKS	protein_coding
chr2	+	30514083	WT	ENSG00000172954	LCLAT1	protein_coding
chr2	+	30545106	H5	ENSG00000172954	LCLAT1	protein_coding
chr2	+	32304211	H5	ENSG00000119820	YIPF4	protein_coding
chr2	-	35096067	WT	ENSG00000226994	AC079352.1	lncRNA
chr2	+	36906824	H5	ENSG00000115808	STRN	protein_coding
chr2	+	39430045	H5	ENSG00000011566	MAP4K3	protein_coding
chr2	+	39746092	WT	ENSG00000138050	THUMPD2	protein_coding
chr2	+	40875415	WT	ENSG00000233128	LINC01794	Distal
chr2	+	40971885	WT	ENSG00000237442	HNRNPA1P57	Distal
chr2	+	55056315	H5	ENSG00000115310	RTN4	protein_coding
chr2	-	64742312	WT	ENSG00000179833	SERTAD2	protein_coding
chr2	+	65108391	H5	ENSG00000138069	RAB1A	protein_coding
chr2	+	68380918	H5	ENSG00000115956	PLEK	protein_coding
chr2	+	108782029	H5	ENSG00000153201	RANBP2	protein_coding
chr2	-	110655658	WT	ENSG00000169679	BUB1	protein_coding
chr2	+	112222756	H5	ENSG00000144161	ZC3H8	protein_coding
chr2	-	113415685	H5	ENSG00000234997	AC016745.1	lncRNA
chr2	+	134640960	H5	ENSG00000152128	TMEM163	protein_coding
chr2	-	144414464	H5	ENSG00000169554	ZEB2	protein_coding
chr2	+	146322969	H5	ENSG00000230559	RPL17P12	Distal
chr2	-	174569303	H5	ENSG00000115935	WIPF1	protein_coding
chr2	+	175105889	H5	ENSG00000115966	ATF2	protein_coding
chr2	+	177129109	H5	ENSG00000229337	AC079305.3	lncRNA
chr2	+	190919950	H5	ENSG00000115419	GLS	protein_coding
chr2	-	197397779	H5	ENSG00000115524	SF3B1	protein_coding
chr2	-	202684503	H5	ENSG00000138439	FAM117B	protein_coding
chr2	-	203070758	H5	ENSG00000144426	NBEAL1	protein_coding
chr2	-	210096579	H5	ENSG00000144445	KANSL1L	protein_coding
chr2	-	213002192	WT	ENSG00000030419	IKZF2	protein_coding
chr2	-	226850184	H5	ENSG00000144468	RHBDD1	protein_coding
chr2	+	226885150	H5	ENSG00000144468	RHBDD1	protein_coding
chr2	+	232756836	WT	ENSG00000204120	GIGYF2	protein_coding
chr2	-	241337522	WT	ENSG00000168385	SEPTIN2	protein_coding
chr2	-	241386230	H5	ENSG00000006607	FARP2	protein_coding
chr20	+	246641	H5	ENSG00000186458	DEFB132	Distal
chr20	+	578562	H5	ENSG00000125878	TCF15	Distal
chr20	+	2846107	H5	ENSG00000215305	VPS16	protein_coding
chr20	+	2884113	H5	ENSG00000132670	PTPRA	protein_coding
chr20	-	2890394	H5	ENSG00000132670	PTPRA	protein_coding
chr20	+	2975509	H5	ENSG00000132670	PTPRA	protein_coding
chr20	+	3329927	H5	ENSG00000088854	C20orf194	protein_coding
chr20	+	3950391	H5	ENSG00000101236	RNF24	protein_coding
chr20	-	3971503	H5	ENSG00000101236	RNF24	protein_coding
chr20	+	5098439	H5	ENSG00000212536	RNA5SP474	rRNA_pseudogene
chr20	+	8199100	H5	ENSG00000182621	PLCB1	protein_coding
chr20	+	10538747	H5	ENSG00000149346	SLX4IP	protein_coding
chr20	+	16496855	H5	ENSG00000089177	KIF16B	protein_coding
chr20	+	20681276	H5	ENSG00000188559	RALGAPA2	protein_coding
chr20	+	32423061	H5	ENSG00000171456	ASXL1	protein_coding
chr20	+	32844965	H5	ENSG00000260536	AL035071.2	lncRNA
chr20	-	34457585	WT	ENSG00000078747	ITCH	protein_coding
chr20	+	35056709	H5	ENSG00000100991	TRPC4AP	protein_coding
chr20	-	35376042	H5	ENSG00000101019	UQCC1	protein_coding
chr20	+	35605929	H5	ENSG00000088340	FER1L4	transcribed_unitary_pseudogene
chr20	+	36713752	H5	ENSG00000101079	NDRG3	protein_coding
chr20	+	37040063	H5	ENSG00000080839	RBL1	protein_coding
chr20	+	37059471	H5	ENSG00000080839	RBL1	protein_coding
chr20	-	38546844	H5	ENSG00000170471	RALGAPB	protein_coding
chr20	-	44984762	H5	ENSG00000101109	STK4	protein_coding
chr20	-	44988956	H5	ENSG00000101109	STK4	protein_coding
chr20	-	45012648	H5	ENSG00000101109	STK4	protein_coding
chr20	+	46382484	H5	ENSG00000062598	ELMO2	protein_coding
chr20	+	49018191	H5	ENSG00000124198	ARFGEF2	protein_coding
chr20	-	53715355	H5	ENSG00000287886	AC005914.1	Distal
chr20	-	62699223	WT	ENSG00000237687	LINC00686	lncRNA
chr20	-	63923736	H5	ENSG00000101152	DNAJC5	protein_coding
chr20	+	64276547	H5	ENSG00000203880	PCMTD2	protein_coding
chr20	+	64300914	H5	ENSG00000149656	LINC00266-1	lncRNA
chr21	+	14806300	H5	ENSG00000235609	AF127577.4	Distal
chr21	-	15197962	H5	ENSG00000236471	AF127577.5	Distal
chr21	-	33785369	H5	ENSG00000205726	ITSN1	protein_coding
chr21	-	35109839	H5	ENSG00000159216	RUNX1	protein_coding
chr21	+	37195553	H5	ENSG00000182670	TTC3	protein_coding
chr21	+	42132787	H5	ENSG00000177398	UMODL1	protein_coding
chr21	+	43782939	H5	ENSG00000234030	TMEM97P1	processed_pseudogene
chr21	+	46071304	H5	ENSG00000233767	PSMA6P3	processed_pseudogene
chr22	+	22502275	H5	ENSG00000275004	ZNF280B	protein_coding
chr22	-	26477658	WT	ENSG00000100099	HPS4	protein_coding
chr22	+	26676647	H5	ENSG00000244625	MIATNB	lncRNA
chr22	-	27854349	H5	ENSG00000180957	PITPNB	protein_coding
chr22	+	28153493	H5	ENSG00000100154	TTC28	protein_coding
chr22	+	28251580	H5	ENSG00000100154	TTC28	protein_coding
chr22	+	28309789	H5	ENSG00000100154	TTC28	protein_coding
chr22	+	28448279	H5	ENSG00000100154	TTC28	protein_coding
chr22	-	29956200	H5	ENSG00000100330	MTMR3	protein_coding
chr22	+	30147436	WT	ENSG00000176635	HORMAD2	protein_coding
chr22	+	30959550	H5	ENSG00000133422	MORC2	protein_coding
chr22	+	35790248	H5	ENSG00000100320	RBFOX2	protein_coding
chr22	+	38380499	H5	ENSG00000244627	TPTEP2	transcribed_unprocessed_pseudogene
chr22	-	38488678	H5	ENSG00000100201	DDX17	protein_coding
chr22	-	38540868	H5	ENSG00000100206	DMC1	protein_coding
chr22	+	40126170	WT	ENSG00000100354	TNRC6B	protein_coding
chr22	+	40826199	WT	ENSG00000100380	ST13	protein_coding
chr22	+	40850044	H5	ENSG00000100380	ST13	protein_coding
chr22	-	41102326	H5	ENSG00000100393	EP300	protein_coding
chr22	+	45732212	H5	ENSG00000130638	ATXN10	protein_coding
chr22	-	45746763	H5	ENSG00000130638	ATXN10	protein_coding
chr22	+	46497586	H5	ENSG00000075275	CELSR1	protein_coding
chr22	+	50134992	H5	ENSG00000073146	MOV10L1	protein_coding
chr22	-	50371989	H5	ENSG00000100239	PPP6R2	protein_coding
chr22	-	50413052	H5	ENSG00000100239	PPP6R2	protein_coding
chr22	+	50633945	H5	ENSG00000100299	ARSA	Distal
chr22	+	50669269	H5	ENSG00000212569	Y_RNA	misc_RNA
chr3	+	12997116	H5	ENSG00000144711	IQSEC1	protein_coding
chr3	-	15219508	H5	ENSG00000131375	CAPN7	protein_coding
chr3	-	15761104	H5	ENSG00000206560	ANKRD28	protein_coding
chr3	+	17369057	H5	ENSG00000131374	TBC1D5	protein_coding
chr3	+	17402189	WT	ENSG00000131374	TBC1D5	protein_coding
chr3	+	24620589	H5	ENSG00000228791	THRB-AS1	lncRNA
chr3	-	30247937	H5	ENSG00000287774	AC025614.2	Distal
chr3	+	32530596	H5	ENSG00000144635	DYNC1LI1	protein_coding
chr3	+	44427148	H5	ENSG00000283036	LINC01988	lncRNA
chr3	-	44812849	H5	ENSG00000163808	KIF15	protein_coding
chr3	+	45828112	H5	ENSG00000163818	LZTFL1	protein_coding
chr3	-	46333618	H5	ENSG00000121807	CCR2	Distal
chr3	+	47462284	H5	ENSG00000114650	SCAP	protein_coding
chr3	+	47699014	H5	ENSG00000173473	SMARCC1	protein_coding
chr3	-	48030989	H5	ENSG00000047849	MAP4	protein_coding
chr3	+	48182037	H5	ENSG00000164045	CDC25A	protein_coding
chr3	-	48862871	H5	ENSG00000178537	SLC25A20	protein_coding
chr3	+	49507736	H5	ENSG00000173402	DAG1	protein_coding
chr3	+	49762154	H5	ENSG00000176095	IP6K1	protein_coding
chr3	-	52371934	H5	ENSG00000114841	DNAH1	protein_coding
chr3	+	53340844	H5	ENSG00000157388	CACNA1D	protein_coding
chr3	+	65899236	H5	ENSG00000240175	MAGI1-AS1	lncRNA
chr3	-	69031382	H5	ENSG00000144747	TMF1	protein_coding
chr3	-	72783578	WT	ENSG00000144736	SHQ1	protein_coding
chr3	+	73064621	H5	ENSG00000163605	PPP4R2	protein_coding
chr3	+	99883622	H5	ENSG00000168386	FILIP1L	protein_coding
chr3	+	107371691	H5	ENSG00000239828	AC063944.1	lncRNA
chr3	-	111942798	H5	ENSG00000144824	PHLDB2	protein_coding
chr3	+	115125226	H5	ENSG00000181722	ZBTB20	protein_coding
chr3	-	117974440	H5	ENSG00000239268	AC092691.1	lncRNA
chr3	-	127811347	WT	ENSG00000074416	MGLL	protein_coding
chr3	-	129726743	WT	ENSG00000172765	TMCC1	protein_coding
chr3	-	129896543	H5	ENSG00000271270	TMCC1-AS1	lncRNA
chr3	+	136400742	H5	ENSG00000118007	STAG1	protein_coding
chr3	+	152156901	H5	ENSG00000239941	AC108718.1	Distal
chr3	+	155168578	H5	ENSG00000240666	MME-AS1	lncRNA
chr3	+	155691271	H5	ENSG00000114805	PLCH1	protein_coding
chr3	+	156685467	WT	ENSG00000163659	TIPARP	protein_coding
chr3	-	158191439	H5	ENSG00000174891	RSRC1	protein_coding
chr3	-	160278459	H5	ENSG00000068885	IFT80	protein_coding
chr3	-	171244722	H5	ENSG00000154310	TNIK	protein_coding
chr3	+	186768207	H5	ENSG00000197099	AC068631.1	lncRNA
chr3	+	188535837	H5	ENSG00000145012	LPP	protein_coding
chr3	+	193821910	H5	ENSG00000229155	LINC02038	Distal
chr3	+	196105481	H5	ENSG00000072274	TFRC	Distal
chr3	+	197076739	H5	ENSG00000075711	DLG1	protein_coding
chr3	+	197971354	WT	ENSG00000185621	LMLN	protein_coding
chr3	+	198026658	H5	ENSG00000185621	LMLN	protein_coding
chr4	+	118073	WT	ENSG00000250312	ZNF718	Distal
chr4	+	513790	H5	ENSG00000174227	PIGG	protein_coding
chr4	-	714794	H5	ENSG00000185619	PCGF3	protein_coding
chr4	+	728105	H5	ENSG00000185619	PCGF3	protein_coding
chr4	+	1093401	H5	ENSG00000178222	RNF212	protein_coding
chr4	-	1696556	H5	ENSG00000163950	SLBP	protein_coding
chr4	+	2615870	H5	ENSG00000125386	FAM193A	protein_coding
chr4	+	2888825	H5	ENSG00000087274	ADD1	protein_coding
chr4	+	6806386	WT	ENSG00000170871	KIAA0232	protein_coding
chr4	+	15429321	H5	ENSG00000163145	C1QTNF7	protein_coding
chr4	-	33298926	H5	ENSG00000249452	AC093878.1	Distal
chr4	+	54019128	H5	ENSG00000109220	CHIC2	protein_coding
chr4	+	71009670	H5	ENSG00000156136	DCK	protein_coding
chr4	-	73204824	H5	ENSG00000132466	ANKRD17	protein_coding
chr4	-	74225502	H5	ENSG00000163738	MTHFD2L	protein_coding
chr4	+	76122006	H5	ENSG00000138750	NUP54	protein_coding
chr4	+	79182816	H5	ENSG00000249307	LINC01088	lncRNA
chr4	-	79295844	H5	ENSG00000156269	NAA11	protein_coding
chr4	+	81431788	H5	ENSG00000138670	RASGEF1B	protein_coding
chr4	-	83433338	H5	ENSG00000163312	HELQ	protein_coding
chr4	+	84822912	H5	ENSG00000163625	WDFY3	protein_coding
chr4	+	88991497	H5	ENSG00000138640	FAM13A	protein_coding
chr4	-	89287383	H5	ENSG00000185477	GPRIN3	protein_coding
chr4	-	101639563	H5	ENSG00000153064	BANK1	protein_coding
chr4	+	101896610	H5	ENSG00000153064	BANK1	protein_coding
chr4	+	116454371	H5	ENSG00000248139	CUL4AP1	Distal
chr4	-	141921782	H5	ENSG00000109452	INPP4B	Distal
chr4	+	150604967	H5	ENSG00000198589	LRBA	protein_coding
chr4	+	159343444	WT	ENSG00000109756	RAPGEF2	protein_coding
chr4	+	161510049	H5	ENSG00000168843	FSTL5	protein_coding
chr5	+	5433043	H5	ENSG00000164151	ICE1	protein_coding
chr5	+	27741128	H5	ENSG00000250337	PURPL	Distal
chr5	-	36670618	H5	ENSG00000250155	AC008957.1	lncRNA
chr5	+	42981156	WT	ENSG00000287263	AC008875.3	Distal
chr5	-	58280450	H5	ENSG00000248271	PGAM1P1	Distal
chr5	+	59298290	H5	ENSG00000113448	PDE4D	protein_coding
chr5	+	67100674	H5	ENSG00000069020	MAST4	protein_coding
chr5	+	95466869	H5	ENSG00000198677	TTC37	protein_coding
chr5	+	106396171	H5	ENSG00000251204	AC027313.1	Distal
chr5	+	116565249	H5	ENSG00000092421	SEMA6A	protein_coding
chr5	-	118899453	H5	ENSG00000169570	DTWD2	protein_coding
chr5	-	120377406	H5	ENSG00000261036	AC113418.1	lncRNA
chr5	-	123704699	H5	ENSG00000235275	KRT18P16	Distal
chr5	-	131689456	H5	ENSG00000217128	FNIP1	protein_coding
chr5	-	132617428	H5	ENSG00000113522	RAD50	protein_coding
chr5	+	134539373	H5	ENSG00000043143	JADE2	protein_coding
chr5	-	138891386	WT	ENSG00000044115	CTNNA1	protein_coding
chr5	+	150722483	H5	ENSG00000132912	DCTN4	protein_coding
chr5	-	158973673	H5	ENSG00000164330	EBF1	protein_coding
chr5	+	163490996	H5	ENSG00000251018	HMMR-AS1	lncRNA
chr5	-	177323522	WT	ENSG00000169223	LMAN2	Distal
chr5	+	179951908	H5	ENSG00000113269	RNF130	protein_coding
chr5	-	180559796	H5	ENSG00000113300	CNOT6	protein_coding
chr6	-	1883588	H5	ENSG00000112699	GMDS	protein_coding
chr6	+	2137264	WT	ENSG00000112699	GMDS	protein_coding
chr6	-	4874002	H5	ENSG00000153046	CDYL	protein_coding
chr6	-	7139403	H5	ENSG00000124782	RREB1	protein_coding
chr6	+	20837670	H5	ENSG00000145996	CDKAL1	protein_coding
chr6	-	24861172	H5	ENSG00000111913	RIPOR2	protein_coding
chr6	-	26129619	H5	ENSG00000180573	HIST1H2AC	protein_coding
chr6	+	30030120	H5	ENSG00000204623	ZNRD1ASP	transcribed_unitary_pseudogene
chr6	+	30578671	H5	ENSG00000204574	ABCF1	protein_coding
chr6	+	30609715	WT	ENSG00000204569	PPP1R10	protein_coding
chr6	+	30635629	H5	ENSG00000137343	ATAT1	protein_coding
chr6	+	30700596	H5	ENSG00000137337	MDC1	protein_coding
chr6	-	30703671	H5	ENSG00000224328	MDC1-AS1	lncRNA
chr6	-	31635856	H5	ENSG00000204469	PRRC2A	protein_coding
chr6	-	31687100	H5	ENSG00000204422	AL662899.1	protein_coding
chr6	-	31706119	H5	ENSG00000204422	AL662899.1	protein_coding
chr6	+	31888876	WT	ENSG00000204371	EHMT2	protein_coding
chr6	+	32352846	H5	ENSG00000204296	TSBP1	protein_coding
chr6	+	32925303	H5	ENSG00000242574	HLA-DMB	Distal
chr6	+	33003097	H5	ENSG00000204252	HLA-DOA	Distal
chr6	+	33398658	H5	ENSG00000237649	KIFC1	protein_coding
chr6	-	34319476	H5	ENSG00000270800	RPS10-NUDT3	protein_coding
chr6	-	34785571	H5	ENSG00000065060	UHRF1BP1	Distal
chr6	+	36502580	H5	ENSG00000112079	STK38	protein_coding
chr6	+	37236721	H5	ENSG00000286105	AL353579.1	protein_coding
chr6	-	45127309	WT	ENSG00000196284	SUPT3H	protein_coding
chr6	+	45279785	H5	ENSG00000196284	SUPT3H	protein_coding
chr6	+	56468440	H5	ENSG00000151914	DST	protein_coding
chr6	-	56803286	H5	ENSG00000151914	DST	protein_coding
chr6	+	64263690	WT	ENSG00000188107	EYS	protein_coding
chr6	-	79067677	H5	ENSG00000146247	PHIP	protein_coding
chr6	+	95573252	H5	ENSG00000261366	MANEA-DT	Distal
chr6	-	100780706	H5	ENSG00000112249	ASCC3	protein_coding
chr6	+	109634501	H5	ENSG00000155085	AK9	protein_coding
chr6	+	110955639	H5	ENSG00000155115	GTF3C6	Distal
chr6	-	119683859	H5	ENSG00000287100	AL078600.1	Distal
chr6	-	124032570	H5	ENSG00000188580	NKAIN2	protein_coding
chr6	+	129744047	H5	ENSG00000218689	RPL5P21	Distal
chr6	-	136439477	H5	ENSG00000135525	MAP7	protein_coding
chr6	+	136583797	WT	ENSG00000197442	MAP3K5	protein_coding
chr6	+	139418547	H5	ENSG00000226571	AL592429.2	lncRNA
chr6	+	143809063	H5	ENSG00000257065	AL049844.1	protein_coding
chr6	-	145887521	H5	ENSG00000146414	SHPRH	protein_coding
chr7	-	2295359	H5	ENSG00000106266	SNX8	protein_coding
chr7	-	2579286	H5	ENSG00000106012	IQCE	protein_coding
chr7	-	8081189	H5	ENSG00000106415	GLCCI1	protein_coding
chr7	+	11100060	H5	ENSG00000106443	PHF14	protein_coding
chr7	-	18342591	H5	ENSG00000048052	HDAC9	protein_coding
chr7	-	35883107	H5	ENSG00000122545	SEPTIN7	protein_coding
chr7	+	70090352	WT	ENSG00000158321	AUTS2	protein_coding
chr7	+	74711801	H5	ENSG00000232729	AC211433.1	lncRNA
chr7	+	79973053	H5	ENSG00000127955	GNAI1	protein_coding
chr7	+	80284537	H5	ENSG00000234223	AC003988.1	lncRNA
chr7	-	85242163	H5	ENSG00000153993	SEMA3D	Distal
chr7	-	85490656	H5	ENSG00000225128	LINC00972	Distal
chr7	-	93242460	H5	ENSG00000004766	VPS50	protein_coding
chr7	+	100055473	H5	ENSG00000166529	ZSCAN21	protein_coding
chr7	-	100858576	H5	ENSG00000146828	SLC12A9	protein_coding
chr7	+	102766114	H5	ENSG00000222011	FAM185A	protein_coding
chr7	+	103095726	H5	ENSG00000170632	ARMC10	protein_coding
chr7	-	105220453	H5	ENSG00000135250	SRPK2	protein_coding
chr7	+	107471638	H5	ENSG00000172209	GPR22	protein_coding
chr7	+	111194543	H5	ENSG00000184903	IMMP2L	protein_coding
chr7	+	129044788	H5	ENSG00000064419	TNPO3	protein_coding
chr7	+	129390096	H5	ENSG00000158467	AHCYL2	protein_coding
chr7	-	130174873	H5	ENSG00000240571	AC087071.2	lncRNA
chr7	+	130435284	H5	ENSG00000106477	CEP41	protein_coding
chr7	+	135456754	H5	ENSG00000080802	CNOT4	protein_coding
chr7	+	146384027	H5	ENSG00000174469	CNTNAP2	protein_coding
chr7	-	146770319	H5	ENSG00000174469	CNTNAP2	protein_coding
chr8	+	10769472	H5	ENSG00000254093	PINX1	protein_coding
chr8	-	38371984	H5	ENSG00000147548	NSD3	protein_coding
chr8	+	47689944	H5	ENSG00000164808	SPIDR	protein_coding
chr8	-	59613353	H5	ENSG00000253879	AC087664.2	lncRNA
chr8	+	60742889	H5	ENSG00000171316	CHD7	protein_coding
chr8	-	70309123	WT	ENSG00000140396	NCOA2	protein_coding
chr8	+	77946244	H5	ENSG00000254001	AC084706.1	Distal
chr8	+	79953786	H5	ENSG00000276418	AC036214.3	protein_coding
chr8	-	83513850	H5	ENSG00000253898	LINC01419	Distal
chr8	+	88114948	H5	ENSG00000156103	MMP16	protein_coding
chr8	+	97686037	H5	ENSG00000147649	MTDH	protein_coding
chr8	+	99396320	H5	ENSG00000132549	VPS13B	protein_coding
chr8	-	103713283	WT	ENSG00000176406	RIMS2	protein_coding
chr8	+	107966930	WT	ENSG00000147655	RSPO2	protein_coding
chr8	+	110593251	H5	ENSG00000253122	AC025366.1	Distal
chr8	-	119532278	H5	ENSG00000136960	ENPP2	Distal
chr8	-	123360090	H5	ENSG00000156802	ATAD2	protein_coding
chr8	-	144001954	H5	ENSG00000178685	PARP10	protein_coding
chr8	-	144097260	H5	ENSG00000179091	CYC1	protein_coding
chr8	-	144171122	H5	ENSG00000179832	MROH1	protein_coding
chr8	+	144775778	H5	ENSG00000196378	ZNF34	protein_coding
chr9	+	20754254	H5	ENSG00000188352	FOCAD	protein_coding
chr9	+	33991426	H5	ENSG00000137073	UBAP2	protein_coding
chr9	-	35503103	H5	ENSG00000198853	RUSC2	protein_coding
chr9	+	69733815	H5	ENSG00000188647	PTAR1	protein_coding
chr9	-	70251826	H5	ENSG00000268364	SMC5-AS1	lncRNA
chr9	-	87487774	WT	ENSG00000196730	DAPK1	Distal
chr9	-	93463043	H5	ENSG00000048828	FAM120A	protein_coding
chr9	+	94925136	H5	ENSG00000148120	AOPEP	protein_coding
chr9	-	95904383	WT	ENSG00000182150	ERCC6L2	protein_coding
chr9	+	99812383	H5	ENSG00000255145	STX17-AS1	lncRNA
chr9	+	107568709	WT	ENSG00000227350	PPIAP88	Distal
chr9	-	123786810	H5	ENSG00000119522	DENND1A	protein_coding
chr9	+	124620464	H5	ENSG00000148200	NR6A1	protein_coding
chr9	+	125897270	H5	ENSG00000167081	PBX3	protein_coding
chr9	+	128586505	WT	ENSG00000197694	SPTAN1	protein_coding
chr9	+	128965851	H5	ENSG00000095319	NUP188	protein_coding
chr9	-	129131372	H5	ENSG00000119383	PTPA	protein_coding
chr9	+	129376876	H5	ENSG00000236146	AL353803.3	Distal
chr9	-	130733679	H5	ENSG00000097007	ABL1	protein_coding
chr9	-	132297585	WT	ENSG00000107290	SETX	protein_coding
chr9	-	132320220	H5	ENSG00000107290	SETX	protein_coding
chr9	-	132966645	H5	ENSG00000165702	GFI1B	protein_coding
chr9	-	134291697	H5	ENSG00000223729	LINC02247	Distal
chr9	-	136034249	H5	ENSG00000148411	NACC2	protein_coding
chr9	-	136407993	H5	ENSG00000165689	ENTR1	protein_coding
chr9	+	136572278	WT	ENSG00000237886	NALT1	Distal
chr9	+	136681872	WT	ENSG00000169692	AGPAT2	protein_coding
chr9	-	137267926	H5	ENSG00000188986	NELFB	protein_coding
chr9	+	137639492	WT	ENSG00000181090	EHMT1	protein_coding
chr9	+	137685284	H5	ENSG00000181090	EHMT1	protein_coding
chrX	-	10078583	H5	ENSG00000047644	WWC3	protein_coding
chrX	+	13969456	H5	ENSG00000233535	AC003035.2	Distal
chrX	+	41599659	H5	ENSG00000147044	CASK	protein_coding
chrX	-	48722484	H5	ENSG00000232828	AC231533.1	lncRNA
chrX	+	63657874	H5	ENSG00000131089	ARHGEF9	protein_coding
chrX	+	67165206	H5	ENSG00000226280	AL049641.1	Distal
chrX	-	68338250	H5	ENSG00000079482	OPHN1	protein_coding
chrX	+	73982139	H5	ENSG00000225470	JPX	lncRNA
chrX	-	74115186	WT	ENSG00000230590	FTX	lncRNA
chrX	-	79190923	H5	ENSG00000271005	CTHRC1P1	Distal
chrX	-	94685558	H5	ENSG00000232293	PAICSP7	Distal
chrX	+	95767229	H5	ENSG00000270583	AL365400.2	Distal
chrX	+	97466403	H5	ENSG00000236256	DIAPH2-AS1	lncRNA
chrX	-	110253708	H5	ENSG00000101935	AMMECR1	protein_coding
chrX	-	153950802	H5	ENSG00000172534	HCFC1	protein_coding
chrX	-	153962932	WT	ENSG00000172534	HCFC1	protein_coding

## Sheet: Pearson and Spearman correlatio
	m599	m598	m591
	Pearson	Pearson	Pearson
Blood Spleen	0.96	0.96	0.96
Blood BM	0.38	0.38	0.46
Spleen BM	0.41	0.42	0.53

## Sheet: T and B cell percentage in tiss
Anima ID	Tissue	huCD45	Tcell	Bcell
m591	PB	60.9	93.5	0.77
m591	BM	10.3	46.5	3.02
m591	SP	65.5	85.2	2.75
m598	PB	73.9	92.9	0.096
m598	BM	6.7	66.2	0.54
m598	SP	53.1	82.6	0.39
m599	PB	57.6	96.2	1.73
m599	BM	30.5	38.7	20.3
m599	SP	71	88.2	5.12
